# Supplementary material for: Long-term cost-effectiveness of interventions for obesity: A mendelian randomisation study
Source: PLoS Med. 2021 Aug 27;18(8):e1003725. doi: 10.1371/journal.pmed.1003725 (PMC8437285; doi:10.1371/journal.pmed.1003725)
Supplement: S1 Table — (XLSX) [file pmed.1003725.s006.xlsx]

## Sheet: Sheet1
S1 Table: SNPs used in the BMI PRS
Legend: All SNPs used in the BMI PRS. Beta = beta coefficient from genome-wide association study, BMI = body mass index, EAF = effect allele frequency, P = P value, PRS = polygenic risk score, SD = standard deviation, SNP = single nucleotide polymorphism.
SNP	Effect Allele	Other Allele	EAF	Beta	SE	P	Units
rs1000940	G	A	0.22	0.019	0.0034	1.632e-08	SD (kg/m^2)
rs10132280	A	C	0.33	-0.023	0.0034	1.336e-11	SD (kg/m^2)
rs1016287	C	T	0.68	-0.023	0.0034	1.636e-11	SD (kg/m^2)
rs10182181	G	A	0.5	0.031	0.0031	4.031e-23	SD (kg/m^2)
rs10733682	G	A	0.57	-0.017	0.0031	1.99e-08	SD (kg/m^2)
rs10938397	G	A	0.43	0.04	0.0031	1.864e-38	SD (kg/m^2)
rs10968576	G	A	0.29	0.025	0.0033	4.507e-14	SD (kg/m^2)
rs11030104	G	A	0.2	-0.041	0.0038	1.221e-27	SD (kg/m^2)
rs11057405	A	G	0.09	-0.031	0.0055	2.38e-08	SD (kg/m^2)
rs11165643	T	C	0.57	0.022	0.0031	2.032e-12	SD (kg/m^2)
rs1167827	G	A	0.54	0.02	0.0033	9.287e-10	SD (kg/m^2)
rs11727676	C	T	0.08	-0.036	0.0064	2.222e-08	SD (kg/m^2)
rs12286929	G	A	0.43	0.022	0.0031	2.56e-12	SD (kg/m^2)
rs12429545	A	G	0.1	0.033	0.0047	1.191e-12	SD (kg/m^2)
rs12940622	A	G	0.46	-0.018	0.0031	4.333e-09	SD (kg/m^2)
rs12986742	C	T	0.5	0.021	0.0037	1.006e-08	SD (kg/m^2)
rs13021737	G	A	0.88	0.06	0.004	5.036e-51	SD (kg/m^2)
rs13078960	G	T	0.18	0.03	0.0039	2.629e-14	SD (kg/m^2)
rs13107325	T	C	0.12	0.048	0.0068	2.304e-12	SD (kg/m^2)
rs13191362	G	A	0.2	-0.028	0.0048	7.888e-09	SD (kg/m^2)
rs1516725	C	T	0.91	0.045	0.0046	1.078e-22	SD (kg/m^2)
rs1528435	T	C	0.58	0.018	0.0031	9.36e-09	SD (kg/m^2)
rs1558902	A	T	0.45	0.082	0.0031	1.93e-153	SD (kg/m^2)
rs16851483	T	G	0.09	0.048	0.0077	3.548e-10	SD (kg/m^2)
rs16951275	C	T	0.22	-0.031	0.0037	4.264e-17	SD (kg/m^2)
rs17001654	G	C	0.16	0.031	0.0053	7.76e-09	SD (kg/m^2)
rs17024393	C	T	0.04	0.066	0.0088	7.588e-14	SD (kg/m^2)
rs17066856	C	T	0.13	-0.04	0.0055	6.879e-13	SD (kg/m^2)
rs17094222	C	T	0.21	0.025	0.0038	5.653e-11	SD (kg/m^2)
rs17405819	C	T	0.37	-0.022	0.0033	1.138e-11	SD (kg/m^2)
rs17724992	G	A	0.31	-0.019	0.0035	2.976e-08	SD (kg/m^2)
rs1808579	T	C	0.47	-0.017	0.0031	7.161e-08	SD (kg/m^2)
rs1928295	C	T	0.43	-0.019	0.0031	1.324e-09	SD (kg/m^2)
rs2033529	G	A	0.26	0.019	0.0033	8.533e-09	SD (kg/m^2)
rs2033732	C	T	0.76	0.019	0.0035	4.118e-08	SD (kg/m^2)
rs205262	G	A	0.27	0.022	0.0035	2.714e-10	SD (kg/m^2)
rs2112347	G	T	0.38	-0.026	0.0031	3.786e-17	SD (kg/m^2)
rs2121279	T	C	0.12	0.024	0.0044	2.574e-08	SD (kg/m^2)
rs2176598	C	T	0.8	-0.02	0.0036	3.798e-08	SD (kg/m^2)
rs2207139	G	A	0.1	0.045	0.004	5.405e-29	SD (kg/m^2)
rs2245368	T	C	0.76	-0.032	0.0057	2.676e-08	SD (kg/m^2)
rs2287019	T	C	0.15	-0.036	0.0042	1.022e-17	SD (kg/m^2)
rs2365389	T	C	0.34	-0.02	0.0031	1.107e-10	SD (kg/m^2)
rs2820292	C	A	0.51	0.02	0.0031	3.168e-10	SD (kg/m^2)
rs29941	G	A	0.67	0.018	0.0033	3.485e-08	SD (kg/m^2)
rs3101336	C	T	0.65	0.033	0.0031	4.558e-27	SD (kg/m^2)
rs3736485	G	A	0.57	-0.018	0.0031	1.367e-08	SD (kg/m^2)
rs3817334	T	C	0.45	0.026	0.0031	2.873e-17	SD (kg/m^2)
rs3849570	A	C	0.37	0.019	0.0034	3.213e-08	SD (kg/m^2)
rs3888190	A	C	0.36	0.031	0.0031	2.11e-23	SD (kg/m^2)
rs4256980	G	C	0.73	0.021	0.0031	1.563e-11	SD (kg/m^2)
rs4740619	C	T	0.47	-0.018	0.0031	7.732e-09	SD (kg/m^2)
rs4889606	G	A	0.36	-0.018	0.0031	3.565e-09	SD (kg/m^2)
rs543874	G	A	0.27	0.048	0.0039	4.357e-35	SD (kg/m^2)
rs6477694	T	C	0.64	-0.017	0.0031	1.99e-08	SD (kg/m^2)
rs6567160	C	T	0.28	0.056	0.0036	8.223e-54	SD (kg/m^2)
rs657452	G	A	0.58	-0.023	0.0031	2.432e-13	SD (kg/m^2)
rs6656785	G	A	0.38	0.022	0.0031	2.56e-12	SD (kg/m^2)
rs6804842	G	A	0.57	0.019	0.0031	2.406e-09	SD (kg/m^2)
rs7138803	A	G	0.44	0.032	0.0031	2.951e-24	SD (kg/m^2)
rs7141420	T	C	0.62	0.023	0.0031	3.438e-14	SD (kg/m^2)
rs758747	T	C	0.27	0.023	0.0037	1.194e-09	SD (kg/m^2)
rs7599312	A	G	0.29	-0.022	0.0034	9.762e-11	SD (kg/m^2)
rs7899106	G	A	0.05	0.04	0.0071	2.646e-08	SD (kg/m^2)
rs7903146	T	C	0.25	-0.023	0.0034	5.887e-12	SD (kg/m^2)
rs879620	T	C	0.59	0.024	0.004	1.061e-09	SD (kg/m^2)
rs9400239	C	T	0.7	0.019	0.0033	1.22e-08	SD (kg/m^2)
rs9579083	C	G	0.23	0.03	0.0047	3.461e-10	SD (kg/m^2)
rs9926784	C	T	0.21	-0.026	0.0042	2.799e-10	SD (kg/m^2)
