# Supplementary material for: Long-term cost-effectiveness of interventions for obesity: A mendelian randomisation study
Source: PLoS Med. 2021 Aug 27;18(8):e1003725. doi: 10.1371/journal.pmed.1003725 (PMC8437285; doi:10.1371/journal.pmed.1003725)
Supplement: S2 Table — All ICD 9, ICD 10, Read 2, and Read 3 codes used to code the 240 included medical conditions in UK Biobank HES and primary care data. Codes and medical conditions used in sensitivity analysis f are listed (cancer, cardiovascular disease, cerebrovascular disease, and type 2 diabetes). (XLSX) [file pmed.1003725.s007.xlsx]

## Sheet: Sheet1
S2 table: Medical condition HES and primary care codes
Legend: All ICD 9, ICD 10, Read 2 and Read 3 codes used to code the 240 included medical conditions in UK Biobank HES and primary care data. Codes and medical conditions used in sensitivity analysis f are listed (cancer, cardiovascular disease, cerebrovascular disease and type 2 diabetes). HES = hospital episode statistics, ICD = international classification of disease.
ICD 9 code	Description of ICD 9 code	ICD 10 code	Read 2 code	Read 3 code	Used in sensitivity analysis (f) of limited health conditions
042	Human immunodeficiency virus (hiv) disease	B20	A788,A789,AyuC,Eu024,L179,R109,43C3	A788,A789,AyuC,Eu024,R109,43C3,X003P
135	Sarcoidosis	D86	AD5	AD5
149	Malignant neoplasm of other and ill-defined sites within the lip oral cavity and pharynx	C14	B0z	B0z	Yes
151	Malignant neoplasm of stomach	C16	B11	B11	Yes
153	Malignant neoplasm of colon	C18	B13	B13	Yes
155	Malignant neoplasm of liver and intrahepatic bile ducts	C22	B15	B15	Yes
162	Malignant neoplasm of trachea bronchus and lung	C33,C34	B22	B22	Yes
172	Malignant melanoma of skin	C43	B32	B32	Yes
173	Other malignant neoplasm of skin	C44	B33	B33	Yes
174	Malignant neoplasm of female breast	C50	B34	B34	Yes
179	Malignant neoplasm of uterus-part unspecified	C55	B40	B40	Yes
180	Malignant neoplasm of cervix uteri	C53	B41	B41	Yes
185	Malignant neoplasm of prostate	C61	B46	B46	Yes
188	Malignant neoplasm of bladder	C67	B49	B49	Yes
189	Malignant neoplasm of kidney and other and unspecified urinary organs	C64,C65,C66,C68	B4A	B4A	Yes
191	Malignant neoplasm of brain	C71	B51	B51	Yes
195	Malignant neoplasm of other and ill-defined sites	C76	B55	B55	Yes
199	Malignant neoplasm without specification of site	C80	B59	B59	Yes
201	Hodgkin's disease	C81	B61	B61	Yes
202	Other malignant neoplasms of lymphoid and histiocytic tissue	C82,C83,C84,C85,C96	B62	B62	Yes
208	Leukemia of unspecified cell type	C95	B68	B68	Yes
211	Benign neoplasm of other parts of digestive system	D12,D13,D20	B71	B71
215	Other benign neoplasm of connective and other soft tissue	D21	B75	B75
216	Benign neoplasm of skin	D22,D23	B76	B76
217	Benign neoplasm of breast	D24	B77	B77
218	Uterine leiomyoma	D25	B78	B78
229	Benign neoplasm of other and unspecified sites	D36	B7z	B7z
238	Neoplasm of uncertain behavior of other and unspecified sites and tissues	D45,D46,D47,D48	B93	B93
239	Neoplasms Of Unspecified Nature	D49	BA0	BA0
240	Simple and unspecified goiter	E01,E04	C00	C00
242	Thyrotoxicosis with or without goiter	E05	C02	C02
244	Acquired hypothyroidism	E02,E03	C04	C04
245	Thyroiditis	E06	C05	C05
246	Other disorders of thyroid	E07	C06	C06
250	Diabetes mellitus	E10,E11,E12,E13,E14	C10	C10	Yes
251	Other disorders of pancreatic internal secretion	E16	C11	C11
252	Disorders of parathyroid gland	E20,E21	C12	C12
253	Disorders of the pituitary gland and its hypothalamic control	E22,E23	C13	C13
255	Disorders of adrenal glands	E24,E25,E26,E27	C15	C15
256	Ovarian dysfunction	E28	C16	C16
259	Other endocrine disorders	E30,E34,E35	C1z	C1z
271	Disorders of carbohydrate transport and metabolism	E73,E74,E77	C31	C31
272	Disorders of lipoid metabolism	E71,E75,E78	C32	C32
274	Gout	M10, M1A	C34	C34,X40PQ
275	Disorders of mineral metabolism	E83	C35	C35
277	Other and unspecified disorders of metabolism	E76,E79,E80,E84,E85,E88	C37	C37
278	Overweight, obesity and other hyperalimentation	E65,E66,E67,E68	C38	C38
279	Disorders involving the immune mechanism	D80,D81,D82,D83,D84,D89	C39	C39
280	Iron deficiency anemias	D50	D00	D00
282	Hereditary hemolytic anemias	D55,D56,D57,D58	D10	D10
285	Other and unspecified anemias	D62,D63,D64	D21	D21
286	Coagulation defects	D65,D66,D67,D68	D30	D30
287	Purpura and other hemorrhagic conditions	D69	D31	D31
288	Diseases of white blood cells	D70,D71,D72	D40	D40
289	Other diseases of blood and blood-forming organs	D73,D74,D75,D77,D89,I88	D41	D41
294	Persistent mental disorders due to conditions classified elsewhere	F02,F04,F06,F09	E04	E04
295	Schizophrenic disorders	F20,F21,F23,F25	E10	E10
296	Episodic mood disorders	F30,F31,F32,F33,F34,F38,F39	E11	E11
297	Delusional disorders	F22,F24	E12	E12
298	Other nonorganic psychoses	F23,F28,F29	E13	E13
300	Anxiety, dissociative and somatoform disorders	F40,F41,F42,F44,F45,F48,F68	E20	E20
301	Personality disorders	F60,F61,F62,F68,F69	E21	E21
302	Sexual and gender identity disorders	F52,F64,F65,F66	E22	E22
303	Alcohol dependence syndrome	F10	E23	E23
304	Drug dependence	F11,F12,F13,F14,F15,F16,F17,F18,F19	E24	E24
305	Nondependent abuse of drugs	F10,F11,F12,F13,F14,F15,F16,F17,F18,F19,F55	E25	E25,Xa1bX
306	Physiological malfunction arising from mental factors	F45.8	E26	E26
307	Special symptoms or syndromes not elsewhere classified	F50,F51,F95,F98	E27	E27
309	Adjustment reaction	F43.1,F43.2,F43.8,F43.9,F93.0,F94.8	E29	E29
310	Specific nonpsychotic mental disorders due to brain damage	F07	E2A	E2A
311	Depressive disorder not elsewhere classified	F32.9	E2B	E2B
312	Disturbance of conduct not elsewhere classified	F63,F91,F92	E2C	E2C
314	Hyperkinetic syndrome of childhood	F90	E2E	E2E
315	Specific delays in development	F80,F81,F82,F83,F88,F89	E2F	E2F
319	Unspecified mental retardation	F78,F79	E31	E31
331	Other cerebral degenerations	G30,G31,G91,G93,G94	F11	F11
332	Parkinson's disease	G20,G21,G22	F12	F12
333	Other extrapyramidal disease and abnormal movement disorders	G10,G23,G24,G25,G26	F13	F13
336	Other diseases of spinal cord	G32.0,G95	F16	F16
337	Disorders of the autonomic nervous system	G90	F17	F17
340	Multiple sclerosis	G35	F20	F20
343	Infantile cerebral palsy	G80	F23	F23
344	Other paralytic syndromes	G82,G83	F24	F24
345	Epilepsy	G40,G41	F25	F25
346	Migraine	G43	F26	F26
347	Cataplexy and narcolepsy	G47.4	F27	F27
348	Other conditions of brain	G93,G94	F28	F28
349	Other and unspecified disorders of the nervous system	G96,G97,G98,G99	F29	F29
351	Facial nerve disorders	G51	F31	F31
353	Nerve root and plexus disorders	G54,G55	F33	F33
354	Mononeuritis of upper limb and mononeuritis multiplex	G56,G58.7	F34	F34
355	Mononeuritis of lower limb and unspecified site	G57,G58.0,G58.8,G58.9,G59	F35	F35
356	Hereditary and idiopathic peripheral neuropathy	G60	F36	F36
359	Muscular dystrophies and other myopathies	G71,G72,G73	F39	F39
360	Disorders of the globe	H44,H45	F40	F40
361	Retinal detachments and defects	H33	F41	F41
362	Other retinal disorders	H34,H35,H36	F42	F42
365	Glaucoma	H40,H42	F45	F45
366	Cataract	H25,H26,H28	F46	F46
367	Disorders of refraction and accommodation	H52	F47	F47
368	Visual disturbances	H53	F48	F48
369	Blindness and low vision	H54	F49	F49
370	Keratitis	H16	F4A	F4A
372	Disorders of conjunctiva	H10,H11,H13	F4C	F4C
374	Other disorders of eyelids	H02	F4E	F4E
375	Disorders of lacrimal system	H04,H06.0	F4F	F4F
377	Disorders of optic nerve and visual pathways	H46,H47,H48	F4H	F4H
379	Other disorders of eye	H15,H19,H27,H43,H55,H57,H58	F4K	F4K
384	Other disorders of tympanic membrane	H72,H73	F54	F54
389	Hearing loss	H90,H91	F59	F59
401	Essential hypertension	I10	G20	G20
410	Acute myocardial infarction	I21,I22	G30	G30	Yes
411	Other acute and subacute forms of ischemic heart disease	I24	G31	G31	Yes
412	Old myocardial infarction	I25.2	G32	G32	Yes
413	Angina pectoris	I20	G33	G33	Yes
414	Other forms of chronic ischemic heart disease	I25.1,I25.3,I25.4,I25.7,I25.8,I25.9	G34	G34	Yes
416	Chronic pulmonary heart disease	I27	G41	G41	Yes
424	Other diseases of endocardium	I34,I35,I36,I37,I38,I39	G54	G54	Yes
425	Cardiomyopathy	I42,I43	G55	G55	Yes
426	Conduction disorders	I44,I45	G56	G56	Yes
427	Cardiac dysrhythmias	I46,I47,I48,I49	G57	G57	Yes
428	Heart failure	I50	G58	G58	Yes
429	Ill-defined descriptions and complications of heart disease	I51,I52,I97.0,I97.1	G5y	G5y	Yes
433	Occlusion and stenosis of precerebral arteries	I63,I65	G63	G63	Yes
435	Transient cerebral ischemia	G45.0,G45.1,G45.2,G45.3,G45.8,G45.9,G46	G65	G65	Yes
436	Acute but ill-defined cerebrovascular disease	NONE	G66	G66	Yes
437	Other and ill-defined cerebrovascular disease	G45.4,I67,I68	G67	G67	Yes
438	Late effects of cerebrovascular disease	I69	G68	G68	Yes
440	Atherosclerosis	I70	G70	G70
441	Aortic aneurysm and dissection	I71,I79.0	G71	G71
442	Other aneurysm	I72	G72	G72
443	Other peripheral vascular disease	I73,I77.7	G73	G73
444	Arterial embolism and thrombosis	I74	G74	G74
446	Polyarteritis nodosa and allied conditions	M30,M31	G75	G75
447	Other disorders of arteries and arterioles	I77	G76	G76
451	Phlebitis and thrombophlebitis	I80	G80	G80
453	Other venous embolism and thrombosis	I82	G82	G82
454	Varicose veins of lower extremities	I83	G83	G83
455	Hemorrhoids	I84	G84	G84
457	Noninfectious disorders of lymphatic channels	I89,I97.2	G86	G86
459	Other disorders of circulatory system	I87,I98,I99,R58	G8y	G8y
473	Chronic sinusitis	J32	H13	H13
474	Chronic disease of tonsils and adenoids	J35	H14	H14
477	Allergic rhinitis	J30	H17	H17
491	Chronic bronchitis	J41,J42	H31	H31
492	Emphysema	J43	H32	H32
493	Asthma	J45,J46	H33	H33
496	Chronic airway obstruction not elsewhere classified	J44	H3y,H3z	H3y,H3z
500	Coal workers' pneumoconiosis	J60	H40	H40
518	Other diseases of lung	J80,J81,J82,J96,J98.0,J98.1,J98.2,J98.3,J98.4	H58	H58
519	Other diseases of respiratory system	J95,J98.5,J98.6,J98.8,J98.9	H5y	H5y
521	Diseases of hard tissues of teeth	K02,K03	J01	J01
524	Dentofacial anomalies including malocclusion	K07	J04	J04
525	Other diseases and conditions of the teeth and supporting structures	K08	J05	J05
530	Diseases of esophagus	K20,K21,K22,K23	J10	J10
531	Gastric ulcer	K25	J11	J11
535	Gastritis and duodenitis	K29	J15	J15
536	Disorders of function of stomach	K30,K31.0,K31.83,K31.84,K94.2	J16	J16
537	Other disorders of stomach and duodenum	K31.1,K31.2,K31.3,K31.4,K31.5,K31.6,K31.7,K31.81,K31.82,K31.89,K31.9	J17	J17
550	Inguinal hernia	K40	J30	J30
553	Other hernia of abdominal cavity without mention of obstruction or gangrene	K41.2,K41.9,K42.9,K43.2,K43.5,K43.9,K44.9,K45.8,K46.9
555	Regional enteritis	K50	J40	J40
556	Ulcerative enterocolitis	K51	J41	J41
558	Other and unspecified noninfectious gastroenteritis and colitis	K52	J43	J43
562	Diverticula of intestine	K57	J51	J51
564	Functional digestive disorders not elsewhere classified	K58,K59,K91.0,K91.1	J52	J52
569	Other disorders of intestine	K62,K63,K93,K94.0,K94.1,K94.3	J57	J57
571	Chronic liver disease and cirrhosis	K70,K71,K73,K74,K76.0	J61	J61
573	Other disorders of liver	K76.1,K76.3,K76.9,K77	J63	J63
574	Cholelithiasis	K80	J64	J64
575	Other disorders of gallbladder	K81,K82	J65	J65
576	Other disorders of biliary tract	K83,K91.5	J66	J66
577	Diseases of pancreas	K85,K86	J67	J67
579	Intestinal malabsorption	K90,K91.2	J69	J69
583	Nephritis and nephropathy not specified as acute or chronic	N05	K03	K03
586	Renal failure unspecified	N19	K06	K06
592	Calculus of kidney and ureter	N20	K12	K12
593	Other disorders of kidney and ureter	N11,N13.4,N13.5,N13.7,N13.8,N13.9,N28,N29,R80.2	K13	K13
596	Other disorders of bladder	N31,N32	K16	K16
599	Other disorders of urethra and urinary tract	N02,N36,N39,R31	K19	K19
600	Hyperplasia of prostate	N40	K20	K20
602	Other disorders of prostate	N42	K22	K22
607	Disorders of penis	N48	K27	K27
610	Benign mammary dysplasias	N60	K30	K30
611	Other disorders of breast	N61,N62,N63,N64	K31	K31
617	Endometriosis	N80	K50	K50
618	Genital prolapse	N81,N99.3	K51	K51
620	Noninflammatory disorders of ovary fallopian tube and broad ligament	N83	K53	K53
621	Disorders of uterus not elsewhere classified	N84.0,N85	K54	K54
622	Noninflammatory disorders of cervix	N84.1,N86,N87,N88	K55	K55
623	Noninflammatory disorders of vagina	N84.2,N89	K56	K56
626	Disorders of menstruation and other abnormal bleeding from female genital tract	N91,N92.0,N92.1,N92.2,N92.3,N92.5,N92.6,N93	K59	K59
627	Menopausal and postmenopausal disorders	N92.4,N95	K5A	K5A
628	Female infertility	N97	K5B	K5B
696	Psoriasis and similar disorders	L30.5,L40,L41,L42,L44.0	M16	M16
698	Pruritus and related conditions	L28,L29,L98.1	M18	M18
700	Corns and callosities	L84	M20	M20
701	Other hypertrophic and atrophic conditions of skin	L11.0,L83,L85,L86,L90,L91,L92,L94.0	M21	M21
703	Diseases of nail	L60,L62	M23	M23
704	Diseases of hair and hair follicles	L63,L64,L65,L66,L67,L68,L73	M24	M24
707	Chronic ulcer of skin	L89,L97,L98.4	M27	M27
710	Diffuse diseases of connective tissue	M32,M33,M34,M35,M36	N00	N00
714	Rheumatoid arthritis and other inflammatory polyarthropathies	M05,M06,M08,M12.0	N04	N04
715	Osteoarthrosis and allied disorders	M15,M16,M17,M18,M19	N05	N05
716	Other and unspecified arthropathies	M12.1,M12.2,M12.3,M12.4,M12.5,M12.8,M12.9,M13	N06	N06
717	Internal derangement of knee	M22,M23	N07	N07
718	Other derangement of joint	M24	N08	N08
719	Other and unspecified disorders of joint	M25	N09	N09
720	Ankylosing spondylitis and other inflammatory spondylopathies	M45,M46.0,M46.1,M46.8,M46.9	N10	N10
721	Spondylosis and allied disorders	M47,M48.1,M48.2,M48.3,M48.8	N11	N11
722	Intervertebral disc disorders	M50,M51,M96.1	N12	N12
723	Other disorders of cervical region	M43.6,M53.0,M53.1,M53.82,M53.83,M54.02,M54.12,M54.13,M54.2	N13	N13
724	Other and unspecified disorders of back	M48.0,M53.9,M54.1,M54.3,M54.5,M54.6,M54.8,M54.9	N14	N14
725	Polymyalgia rheumatica	M35.3	N20	N20
726	Peripheral enthesopathies and allied syndromes	M70,M75,M76,M77	N21	N21
730	Osteomyelitis periostitis and other infections involving bone	M46.2,M86,M89.6	N30	N30
731	Osteitis deformans and osteopathies associated with other disorders classified elsewhere	M88,M89.4,M90.6,M90.8	N31	N31
733	Other disorders of bone and cartilage	M80,M81,M84,M85,M87,M89.0,M89.1,M89.9,M94.0,M94.2	N33	N33
735	Acquired deformities of toe	M20.1,M20.2,M20.3,M20.4,M20.5,M20.6	N35	N35
737	Curvature of spine	M40,M41,M96.2,M96.3,M96.4,M96.5	N37	N37
741	Spina bifida	Q05,Q07.01,Q07.03	P1	P1
746	Other congenital anomalies of heart	Q22,Q23,Q24	P6	P6
747	Other congenital anomalies of circulatory system	Q25,Q26,Q27,Q28	P7	P7
753	Congenital anomalies of urinary system	Q60,Q61,Q62,Q63,Q64	PD	PD
754	Certain congenital musculoskeletal deformities	Q65,Q66,Q67,Q68	PE	PE
756	Other congenital musculoskeletal anomalies	Q75,Q76,Q77,Q78,Q79	PG	PG
758	Chromosomal anomalies	Q90,Q91,Q92,Q93,Q95,Q96,Q97,Q98,Q99.0,Q99.1,Q99.8,Q99.9	PJ	PJ
759	Other and unspecified congenital anomalies	Q85.1,Q85.8,Q87,Q89,Q99.2	PK	PK
797	Senility without psychosis	R41.81	R20	R20
854	Intracranial injury of other and unspecified nature	S06.8,S06.9	S64	S64
908	Late effects of other and unspecified injuries	S**.***S,T90,T91,T92,T93,T98	SC3	SC3
928	Crushing injury of lower limb	S77,S87,S97,T04.3	SF3	SF3
952	Spinal cord injury without evidence of spinal bone injury	S14.1,S24.1,S34.1,S34.3	SJ2	SJ2
V08	Asymptomatic human immunodeficiency virus (hiv) infection status	Z21	ZV01A	ZV01A
V10	Personal history of malignant neoplasm	Z85	ZV10	ZV10
V15	Other personal history presenting hazards to health	Z72.0,Z91	ZV15	ZV15
V40	Mental and behavioral problems	Z86.5	ZV40	ZV40
V42	Organ or tissue replaced by transplant	Z94	ZV42	ZV42
V43	Organ or tissue replaced by other means	Z95,Z96,Z97	ZV43	ZV43
V56	Encounter for dialysis and dialysis catheter care	Z49	ZV56	ZV56
