# Supplementary material for: Long-term cost-effectiveness of interventions for obesity: A mendelian randomisation study
Source: PLoS Med. 2021 Aug 27;18(8):e1003725. doi: 10.1371/journal.pmed.1003725 (PMC8437285; doi:10.1371/journal.pmed.1003725)
Supplement: S3 Table — (XLSX) [file pmed.1003725.s008.xlsx]

## Sheet: Sheet1
S3 Table: Summary MR analysis results
Legend: Results from the summary Mendelian randomization analyses (sensitivity analysis a). IVW = inverse variance weighted, MR = Mendelian randomization, P = P value, QALY = quality-adjusted life year, SE = standard error, SNP = single nucleotide polymorphism. Results for QALYs are expressed as percentage points, e.g. 0.65% is equivalent to 0.0065 QALYs. Results for healthcare costs are express …
Outcome	P for SNP heterogeneity	IVW			Egger Slope			Egger Constant			Median			Mode
		Effect	SE	P	Effect	SE	P	Effect	SE	P	Effect	SE	P	Effect	SE	P
QALYs per year	5.385e-06	-0.0055009	0.000693	2.05e-15	-0.003185	0.0016902	0.0595057	-0.0003507	0.0002338	0.133734	-0.0063588	0.0008248	1.26e-14	-0.0067962	0.0017561	0.0001088
Primary healthcare costs per year	0.181117	19.0978	1.50693	8.31e-37	16.4107	3.71937	1.02e-05	0.406881	0.514601	0.429136	19.4711	2.20448	1.02e-18	27.2016	4.93138	3.47e-08
Secondary healthcare costs per year	0.0294176	18.5162	3.50948	1.32e-07	8.41912	8.59696	0.327425	1.52886	1.18945	0.198669	12.7187	4.7408	0.0073002	4.85848	9.68702	0.615987
Total healthcare costs per year	0.00821182	37.614	4.34822	5.13e-18	24.8298	10.6458	0.0196815	1.93574	1.47291	0.188771	32.845	5.66128	6.56e-09	30.4466	12.5252	0.0150641
QALY-costs per year (£10k per QALY)	5.631e-07	92.623	10.5434	1.57e-18	56.68	25.6987	0.0274148	5.44237	3.55559	0.125856	107.5	11.9252	1.98e-19	108.609	26.4221	3.95e-05
QALY-costs per year (£20k per QALY)	4.537e-07	147.632	17.3049	1.45e-17	88.5303	42.1764	0.0358127	8.949	5.8354	0.125135	174.595	20.2519	6.63e-18	180.816	43.7513	3.58e-05
QALY-costs per year (£30k per QALY)	6.774e-07	202.641	24.1618	4.99e-17	120.38	58.8949	0.0409547	12.4556	8.14852	0.12637	239.012	28.5668	5.92e-17	250.028	59.9387	3.03e-05
Main imputation model used for these analyses
