# Supplementary material for: Long-term cost-effectiveness of interventions for obesity: A mendelian randomisation study
Source: PLoS Med. 2021 Aug 27;18(8):e1003725. doi: 10.1371/journal.pmed.1003725 (PMC8437285; doi:10.1371/journal.pmed.1003725)
Supplement: S4 Table — (XLSX) [file pmed.1003725.s009.xlsx]

## Sheet: Sheet1
S4 Table: Main analysis results
Legend: Results from the main Mendelian randomization and multivariable adjusted analyses, including results by sex, and age and BMI categories (sensitivity analyses b & c). Beta = beta coefficient from analysis, BMI = body mass index, MR = Mendelian randomization, N = number of participants in the analysis. Results for QALYs are expressed as percentage points, e.g. 0.65% is equivalent to 0.0065 …
Imputation	Outcome	Type	BMI category	Age category	Sex = All						Sex = Male						Sex = Female						P value for sex differences
					N	Beta	SE	P	F stat	P value for endogeneity (median)	N	Beta	SE	P	F stat	P value for endogeneity (median)	N	Beta	SE	P	F stat	P value for endogeneity (median)
Main	QALYs per year	Main Analysis MR	All	All	310913	-0.0065303	0.0008161	1.229e-15	5168.05	0.313198	144032	-0.0073273	0.0011779	4.949e-10	2606.11	0.560378	166881	-0.0059837	0.000964	5.389e-10	2651.63	0.174026	0.377377
Main	QALYs per year	Multivariable Adjusted	All	All	310913	-0.0070955	0.0001006	0			144032	-0.0074316	0.0001532	0			166881	-0.006947	0.000117	0			0.0119663
Main	Primary healthcare costs per year	Main Analysis MR	All	All	310913	20.6453	2.77413	9.913e-14	5168.05	0.372352	144032	21.8775	3.85698	1.41e-08	2606.11	0.468261	166881	19.7647	3.18429	5.403e-10	2651.63	0.512895	0.672715
Main	Primary healthcare costs per year	Multivariable Adjusted	All	All	310913	20.2377	0.365714	0			144032	21.2084	0.527877	0			166881	19.7568	0.403682	0			0.0289365
Main	Secondary healthcare costs per year	Main Analysis MR	All	All	310913	21.5846	3.50398	7.273e-10	5168.05	0.484195	144032	26.2637	5.66945	3.613e-06	2606.11	0.225794	166881	18.3946	4.41369	3.078e-05	2651.63	0.824738	0.273422
Main	Secondary healthcare costs per year	Multivariable Adjusted	All	All	310913	19.1615	0.453886	0			144032	19.416	0.78787	4.3e-134			166881	19.354	0.543042	3.36e-278			0.948329
Main	Total healthcare costs per year	Main Analysis MR	All	All	310913	42.2298	4.73243	4.518e-19	5168.05	0.515054	144032	48.1412	7.30118	4.293e-11	2606.11	0.269549	166881	38.1593	5.7857	4.24e-11	2651.63	0.744512	0.283938
Main	Total healthcare costs per year	Multivariable Adjusted	All	All	310913	39.3993	0.616928	0			144032	40.6244	1.00823	0			166881	39.1108	0.720505	0			0.221928
Main	QALY-costs per year (£10k per QALY)	Main Analysis MR	All	All	310913	107.532	10.8643	4.258e-23	5168.05	0.551576	144032	121.414	16.0053	3.303e-14	2606.11	0.584394	166881	97.9966	12.9	3.039e-14	2651.63	0.298929	0.254631
Main	QALY-costs per year (£10k per QALY)	Multivariable Adjusted	All	All	310913	110.354	1.36943	0			144032	114.941	2.15561	0			166881	108.581	1.58934	0			0.0175681
Main	QALY-costs per year (£20k per QALY)	Main Analysis MR	All	All	310913	172.835	18.6248	1.698e-20	5168.05	0.451483	144032	194.687	27.1389	7.297e-13	2606.11	0.624109	166881	157.834	22.0271	7.755e-13	2651.63	0.223264	0.291712
Main	QALY-costs per year (£20k per QALY)	Multivariable Adjusted	All	All	310913	181.309	2.32288	0			144032	189.257	3.60193	0			166881	178.051	2.69672	0			0.0127608
Main	QALY-costs per year (£30k per QALY)	Main Analysis MR	All	All	310913	238.138	26.6261	3.761e-19	5168.05	0.411542	144032	267.961	38.6568	4.156e-12	2606.11	0.580072	166881	217.671	31.4616	4.56e-12	2651.63	0.208339	0.312982
Main	QALY-costs per year (£30k per QALY)	Multivariable Adjusted	All	All	310913	252.264	3.30786	0			144032	263.573	5.09884	0			166881	247.521	3.84162	0			0.0119257
Categorical	QALYs per year	Main Analysis MR	All	All	310913	-0.006475	0.0008393	1.214e-14	5168.05	0.305924	144032	-0.007207	0.0012183	3.305e-09	2606.11	0.49335	166881	-0.0059766	0.0009644	5.758e-10	2651.63	0.272719	0.42845
Categorical	QALYs per year	Main Analysis MR	All	<50 years	67788	-0.0033419	0.0013283	0.0118717	1452.27	0.0672771	31044	-0.0020503	0.0020388	0.314585	658.224	0.152533	36744	-0.0042004	0.0014648	0.0041355	812.884	0.336942	0.391734
Categorical	QALYs per year	Main Analysis MR	All	50-54 years	45993	-0.0049788	0.0014408	0.00054901	868.134	0.355148	20096	-0.0051241	0.0022461	0.0225284	411.159	0.627793	25897	-0.0049648	0.0018835	0.00839231	467.175	0.378529	0.956643
Categorical	QALYs per year	Main Analysis MR	All	55-59 years	56000	-0.0066805	0.001543	1.494e-05	902.443	0.605407	25047	-0.0071305	0.0023474	0.00238479	500.282	0.651071	30953	-0.00643	0.001964	0.00106085	433.743	0.62935	0.818975
Categorical	QALYs per year	Main Analysis MR	All	60-64 years	79457	-0.0083176	0.0016119	2.467e-07	1194.41	0.561219	36813	-0.0100088	0.0023824	2.656e-05	612.839	0.611058	42644	-0.0070436	0.0019834	0.0003835	600.057	0.626257	0.3388
Categorical	QALYs per year	Main Analysis MR	All	65+ years	61675	-0.0103676	0.0022096	2.704e-06	772.239	0.358115	31032	-0.0128423	0.0032529	7.883e-05	427.331	0.268065	30643	-0.0081458	0.002741	0.00295985	360.372	0.715082	0.269566
Categorical	QALYs per year	Main Analysis MR	Normal	All	101951	-0.0021702	0.0016392	0.185519	7849.84	0.0098653	35711	-0.0022798	0.0022779	0.316915	4219.79	0.0050907	66240	-0.0021807	0.0021056	0.300357	4076.34	0.182509	0.974523
Categorical	QALYs per year	Main Analysis MR	Normal	<50 years	26019	-0.0018653	0.0029568	0.528135	1784.89	0.11108	8477	0.0005253	0.0043455	0.903774	891.49	0.185446	17542	-0.0033547	0.0036972	0.364208	990.883	0.174943	0.496463
Categorical	QALYs per year	Main Analysis MR	Normal	50-54 years	15822	-0.0018906	0.0035423	0.593544	1279.25	0.284013	5078	-0.0015147	0.005366	0.777737	600.93	0.190042	10744	-0.002102	0.0046529	0.65144	710.916	0.453387	0.934091
Categorical	QALYs per year	Main Analysis MR	Normal	55-59 years	18351	-0.0014808	0.0033526	0.658715	1369.69	0.34955	6156	0.0044884	0.0053524	0.401706	714.138	0.722696	12195	-0.0053423	0.004281	0.212061	726.003	0.221884	0.151475
Categorical	QALYs per year	Main Analysis MR	Normal	60-64 years	24085	-0.0020369	0.0032076	0.525411	1946.66	0.465575	8720	-0.0022866	0.0045478	0.615104	1139.95	0.430079	15365	-0.0018812	0.004215	0.655373	945.024	0.649432	0.947869
Categorical	QALYs per year	Main Analysis MR	Normal	65+ years	17674	-0.0037278	0.0039069	0.340003	1458.28	0.117677	7280	-0.0114591	0.0058478	0.0500483	838.897	0.0140679	10394	0.0025618	0.0051342	0.617795	694.37	0.68923	0.0715838
Categorical	QALYs per year	Main Analysis MR	Overweight	All	134316	-0.0068058	0.0011165	1.089e-09	25318.8	0.537399	72068	-0.0068382	0.0015065	5.647e-06	12826	0.489482	62248	-0.0068493	0.0014364	1.857e-06	12501.8	0.572575	0.995768
Categorical	QALYs per year	Main Analysis MR	Overweight	<50 years	27229	-0.0035311	0.0021542	0.101176	5302.82	0.282876	15361	-0.0028229	0.0027845	0.310681	2812.65	0.327707	11868	-0.0041595	0.0028969	0.151047	2481.34	0.571903	0.739414
Categorical	QALYs per year	Main Analysis MR	Overweight	50-54 years	18839	-0.0049615	0.0023527	0.0349557	3674.42	0.621031	9695	-0.0059916	0.0034082	0.0787508	1723.25	0.626952	9144	-0.004018	0.0033176	0.225848	1948.61	0.252191	0.678187
Categorical	QALYs per year	Main Analysis MR	Overweight	55-59 years	23583	-0.0041787	0.0023022	0.0695062	4377.07	0.355012	12240	-0.003737	0.0032671	0.252698	2132.81	0.405574	11343	-0.0047777	0.0030004	0.111305	2242.93	0.594235	0.814505
Categorical	QALYs per year	Main Analysis MR	Overweight	60-64 years	35625	-0.009641	0.0020864	3.822e-06	6745.43	0.306314	18658	-0.0103459	0.0028768	0.0003228	3373.48	0.428702	16967	-0.008946	0.0027747	0.00126347	3363.55	0.443778	0.726139
Categorical	QALYs per year	Main Analysis MR	Overweight	65+ years	29040	-0.010304	0.0024461	2.527e-05	5178.59	0.525082	16114	-0.0103938	0.0033484	0.00190872	2753.9	0.644467	12926	-0.0104408	0.0033712	0.0019546	2429.61	0.166411	0.992103
Categorical	QALYs per year	Main Analysis MR	Obese	All	74646	-0.0080693	0.0010724	5.302e-14	4118.47	0.596754	36253	-0.0096549	0.0015362	3.281e-10	2380.01	0.583204	38393	-0.0066651	0.001422	2.771e-06	1867.27	0.231435	0.153207
Categorical	QALYs per year	Main Analysis MR	Obese	<50 years	14540	-0.0023217	0.0018331	0.20533	862.716	0.0252766	7206	-0.0020427	0.0026788	0.44574	473.332	0.136973	7334	-0.0029627	0.002422	0.221245	414.323	0.188575	0.798929
Categorical	QALYs per year	Main Analysis MR	Obese	50-54 years	11332	-0.0053783	0.0023853	0.0241499	578.172	0.269086	5323	-0.0040337	0.0034735	0.245531	284.066	0.268451	6009	-0.0062866	0.0031818	0.0481787	293.311	0.550352	0.632452
Categorical	QALYs per year	Main Analysis MR	Obese	55-59 years	14066	-0.0109702	0.0021688	4.232e-07	814.114	0.175983	6651	-0.0147313	0.0030078	9.699e-07	538.15	0.0574091	7415	-0.0072418	0.0031205	0.0203018	337.931	0.667905	0.0839813
Categorical	QALYs per year	Main Analysis MR	Obese	60-64 years	19747	-0.0093227	0.0020683	6.559e-06	1140.88	0.59062	9435	-0.0122261	0.0031153	8.688e-05	600.953	0.690041	10312	-0.0068831	0.0027121	0.0111528	554.548	0.288857	0.195812
Categorical	QALYs per year	Main Analysis MR	Obese	65+ years	14961	-0.0126459	0.0029482	1.792e-05	749.03	0.54114	7638	-0.0141424	0.0039813	0.000382	508.344	0.592956	7323	-0.0109498	0.0041434	0.00822429	289.762	0.736147	0.578483
Categorical	QALYs per year	Main Analysis MR	Overweight Or Obese	All	208962	-0.0075739	0.0007091	1.251e-26	8884.04	0.0153044	108321	-0.0080835	0.0010674	3.643e-14	4436.44	0.0952931	100641	-0.0071504	0.0008147	1.69e-18	4523.69	0.0551329	0.487099
Categorical	QALYs per year	Main Analysis MR	Overweight Or Obese	<50 years	41769	-0.0037621	0.0012222	0.00208342	2055.32	0.0028529	22567	-0.002789	0.0018643	0.13466	978.737	0.0220846	19202	-0.0045155	0.001391	0.00116965	1091.06	0.0758399	0.457956
Categorical	QALYs per year	Main Analysis MR	Overweight Or Obese	50-54 years	30171	-0.0057756	0.0013275	1.356e-05	1377.48	0.0502728	15018	-0.0055478	0.0020987	0.00820849	631.254	0.179002	15153	-0.00593	0.0016881	0.00044325	750.455	0.140995	0.887148
Categorical	QALYs per year	Main Analysis MR	Overweight Or Obese	55-59 years	37649	-0.0077901	0.0013397	6.063e-09	1634.23	0.227981	18891	-0.0090918	0.0020597	1.014e-05	846.456	0.639044	18758	-0.0067823	0.0016666	4.71e-05	811.342	0.190046	0.383388
Categorical	QALYs per year	Main Analysis MR	Overweight Or Obese	60-64 years	55372	-0.0094929	0.0013562	2.566e-12	2268.57	0.501046	28093	-0.0109735	0.0020662	1.09e-07	1109.47	0.581663	27279	-0.0082458	0.0016305	4.257e-07	1167.02	0.518036	0.300045
Categorical	QALYs per year	Main Analysis MR	Overweight Or Obese	65+ years	44001	-0.0111938	0.0018054	5.644e-10	1577.84	0.688198	23752	-0.0117637	0.0026162	6.91e-06	874.97	0.66479	20249	-0.0106804	0.0022681	2.489e-06	724.036	0.708434	0.754398
Categorical	QALYs per year	Multivariable Adjusted	All	All	310913	-0.006886	0.0001034	0			144032	-0.0073116	0.0001516	0			166881	-0.0066874	0.0001179	0			0.00115361
Categorical	QALYs per year	Multivariable Adjusted	All	<50 years	67788	-0.0048433	0.0001703	7.22e-178			31044	-0.0042489	0.0002811	1.302e-51			36744	-0.0051609	0.0002023	1.33e-143			0.00845939
Categorical	QALYs per year	Multivariable Adjusted	All	50-54 years	45993	-0.0061824	0.0002046	1.37e-200			20096	-0.0059387	0.0003381	4.574e-69			25897	-0.0062999	0.0002557	4.53e-134			0.394148
Categorical	QALYs per year	Multivariable Adjusted	All	55-59 years	56000	-0.0071245	0.0002039	1.99e-267			25047	-0.007297	0.0003239	2.06e-112			30953	-0.0070259	0.0002464	6.98e-179			0.505367
Categorical	QALYs per year	Multivariable Adjusted	All	60-64 years	79457	-0.0081274	0.0001886	0			36813	-0.0092585	0.0003043	2.75e-203			42644	-0.0074413	0.0002228	1.24e-244			1.449e-06
Categorical	QALYs per year	Multivariable Adjusted	All	65+ years	61675	-0.0088103	0.0002495	4.19e-273			31032	-0.0098895	0.0003644	3.7e-162			30643	-0.0080683	0.0003067	1.51e-152			0.00013152
Categorical	QALYs per year	Multivariable Adjusted	Normal	All	101951	0.0009716	0.0004034	0.0160294			35711	0.002953	0.0007441	7.236e-05			66240	5.37e-05	0.0004722	0.909423			0.00100293
Categorical	QALYs per year	Multivariable Adjusted	Normal	<50 years	26019	0.0014256	0.0006932	0.0397306			8477	0.0046901	0.0013296	0.00041974			17542	0.0001027	0.0008079	0.898867			0.00319278
Categorical	QALYs per year	Multivariable Adjusted	Normal	50-54 years	15822	0.001004	0.0009461	0.288572			5078	0.0041816	0.0018334	0.0225618			10744	-0.0001357	0.0010934	0.901253			0.0431313
Categorical	QALYs per year	Multivariable Adjusted	Normal	55-59 years	18351	0.0011422	0.0008879	0.198297			6156	0.0062443	0.0017103	0.00026126			12195	-0.0010076	0.0010504	0.337403			0.00030253
Categorical	QALYs per year	Multivariable Adjusted	Normal	60-64 years	24085	-0.0002607	0.0008473	0.758359			8720	5.05e-05	0.0015419	0.973889			15365	-0.0004601	0.0009793	0.638498			0.779851
Categorical	QALYs per year	Multivariable Adjusted	Normal	65+ years	17674	0.0012545	0.001087	0.248453			7280	0.0001791	0.0017726	0.919531			10394	0.0018489	0.0013387	0.167265			0.452235
Categorical	QALYs per year	Multivariable Adjusted	Overweight	All	134316	-0.006808	0.0003979	1.28e-65			72068	-0.0072548	0.000546	2.785e-40			62248	-0.0064176	0.0005576	1.172e-30			0.283366
Categorical	QALYs per year	Multivariable Adjusted	Overweight	<50 years	27229	-0.0049392	0.000769	1.336e-10			15361	-0.0045987	0.001011	5.394e-06			11868	-0.0052375	0.0011764	8.505e-06			0.680469
Categorical	QALYs per year	Multivariable Adjusted	Overweight	50-54 years	18839	-0.0058309	0.0009456	6.975e-10			9695	-0.0049264	0.0013561	0.00028035			9144	-0.0068673	0.0013757	5.977e-07			0.315016
Categorical	QALYs per year	Multivariable Adjusted	Overweight	55-59 years	23583	-0.0058501	0.0008906	5.068e-11			12240	-0.005865	0.0012411	2.294e-06			11343	-0.0059396	0.0012453	1.847e-06			0.96619
Categorical	QALYs per year	Multivariable Adjusted	Overweight	60-64 years	35625	-0.0079445	0.0007868	5.703e-24			18658	-0.0086673	0.0011324	1.954e-14			16967	-0.0071804	0.0010846	3.59e-11			0.343016
Categorical	QALYs per year	Multivariable Adjusted	Overweight	65+ years	29040	-0.0091886	0.0009031	2.577e-24			16114	-0.0113786	0.0012371	3.663e-20			12926	-0.0066757	0.0013457	7.017e-07			0.0100884
Categorical	QALYs per year	Multivariable Adjusted	Obese	All	74646	-0.0085017	0.0002465	1.3e-260			36253	-0.0091092	0.0003609	1.34e-140			38393	-0.0080518	0.0003163	6.64e-143			0.0275594
Categorical	QALYs per year	Multivariable Adjusted	Obese	<50 years	14540	-0.0056548	0.0004373	2.994e-38			7206	-0.0054263	0.0007004	9.34e-15			7334	-0.0057317	0.000579	4.161e-23			0.736802
Categorical	QALYs per year	Multivariable Adjusted	Obese	50-54 years	11332	-0.0076655	0.000547	1.292e-44			5323	-0.007427	0.0008506	2.51e-18			6009	-0.0077908	0.0006865	7.545e-30			0.739238
Categorical	QALYs per year	Multivariable Adjusted	Obese	55-59 years	14066	-0.0083856	0.0005054	8.161e-62			6651	-0.0097555	0.0007869	2.704e-35			7415	-0.0076146	0.0006534	2.199e-31			0.0363416
Categorical	QALYs per year	Multivariable Adjusted	Obese	60-64 years	19747	-0.0101041	0.0004936	3.926e-93			9435	-0.0112331	0.0007538	3.248e-50			10312	-0.0093934	0.0006169	2.306e-52			0.0589386
Categorical	QALYs per year	Multivariable Adjusted	Obese	65+ years	14961	-0.0113367	0.0006435	1.814e-69			7638	-0.0121805	0.0009811	2.175e-35			7323	-0.0107375	0.0008413	2.656e-37			0.264216
Categorical	QALYs per year	Multivariable Adjusted	Overweight Or Obese	All	208962	-0.008824	0.0001403	0			108321	-0.0093892	0.0001974	0			100641	-0.0083939	0.0001738	0			0.00015423
Categorical	QALYs per year	Multivariable Adjusted	Overweight Or Obese	<50 years	41769	-0.0062895	0.000239	1.29e-152			22567	-0.0060544	0.0003691	1.767e-60			19202	-0.0064415	0.0003186	6.934e-91			0.427309
Categorical	QALYs per year	Multivariable Adjusted	Overweight Or Obese	50-54 years	30171	-0.0079496	0.0002899	1.45e-165			15018	-0.0078358	0.0004524	3.26e-67			15153	-0.0080131	0.0003749	2.36e-101			0.762857
Categorical	QALYs per year	Multivariable Adjusted	Overweight Or Obese	55-59 years	37649	-0.0090385	0.0002751	8.19e-237			18891	-0.0097078	0.0004262	8.06e-115			18758	-0.0085971	0.0003515	4.29e-132			0.0443923
Categorical	QALYs per year	Multivariable Adjusted	Overweight Or Obese	60-64 years	55372	-0.0100418	0.0002621	0			28093	-0.0114258	0.0003915	2.8e-187			27279	-0.0090478	0.0003281	1.95e-167			3.225e-06
Categorical	QALYs per year	Multivariable Adjusted	Overweight Or Obese	65+ years	44001	-0.0111106	0.0003397	1.37e-234			23752	-0.0119827	0.0004825	3.62e-136			20249	-0.0103936	0.0004445	6.37e-121			0.0154192
Categorical	Primary healthcare costs per year	Main Analysis MR	All	All	310913	20.5963	2.69323	2.051e-14	5168.05	0.308525	144032	21.6132	3.79773	1.262e-08	2606.11	0.429707	166881	19.8815	3.13671	2.323e-10	2651.63	0.345401	0.725173
Categorical	Primary healthcare costs per year	Main Analysis MR	All	<50 years	67788	6.75946	4.78974	0.158175	1452.27	0.0156519	31044	3.48813	7.23534	0.629738	658.224	0.0666229	36744	8.8717	5.30258	0.0943094	812.884	0.176136	0.548406
Categorical	Primary healthcare costs per year	Main Analysis MR	All	50-54 years	45993	17.7768	4.86445	0.00025774	868.134	0.542604	20096	19.2941	7.31802	0.00837606	411.159	0.515278	25897	16.7322	5.91744	0.00468986	467.175	0.506203	0.785447
Categorical	Primary healthcare costs per year	Main Analysis MR	All	55-59 years	56000	21.2254	4.73416	7.344e-06	902.443	0.541221	25047	19.5909	6.97861	0.00499618	500.282	0.4995	30953	22.6226	6.34642	0.00036438	433.743	0.500784	0.747911
Categorical	Primary healthcare costs per year	Main Analysis MR	All	60-64 years	79457	28.687	5.33513	7.574e-08	1194.41	0.1589	36813	31.5147	8.00301	8.222e-05	612.839	0.31063	42644	26.5286	6.54806	5.092e-05	600.057	0.373118	0.62967
Categorical	Primary healthcare costs per year	Main Analysis MR	All	65+ years	61675	33.3894	6.53061	3.175e-07	772.239	0.0811531	31032	36.9434	9.12678	5.17e-05	427.331	0.124018	30643	30.0633	8.47076	0.0003866	360.372	0.278383	0.580581
Categorical	Primary healthcare costs per year	Main Analysis MR	Normal	All	101951	12.6048	5.24474	0.0162471	7849.84	0.0079622	35711	10.1934	7.19972	0.156834	4219.79	0.110445	66240	14.2482	6.60321	0.0309463	4076.34	0.0371754	0.6781
Categorical	Primary healthcare costs per year	Main Analysis MR	Normal	<50 years	26019	1.00518	10.6335	0.924688	1784.89	0.417398	8477	-4.01612	14.8902	0.787379	891.49	0.549218	17542	4.1062	13.2355	0.756378	990.883	0.535147	0.683494
Categorical	Primary healthcare costs per year	Main Analysis MR	Normal	50-54 years	15822	11.5801	11.2154	0.30183	1279.25	0.228307	5078	12.044	17.2508	0.485069	600.93	0.245106	10744	10.8358	13.9376	0.436895	710.916	0.463776	0.956552
Categorical	Primary healthcare costs per year	Main Analysis MR	Normal	55-59 years	18351	13.2544	10.5531	0.209128	1369.69	0.138623	6156	3.46005	16.4011	0.832915	714.138	0.571688	12195	19.3634	14.3087	0.175974	726.003	0.105293	0.464982
Categorical	Primary healthcare costs per year	Main Analysis MR	Normal	60-64 years	24085	20.6215	10.5667	0.0509923	1946.66	0.0996545	8720	14.8455	14.3014	0.299249	1139.95	0.339775	15365	24.4515	14.1588	0.0841772	945.024	0.163382	0.633132
Categorical	Primary healthcare costs per year	Main Analysis MR	Normal	65+ years	17674	19.135	11.3692	0.0923657	1458.28	0.243129	7280	24.4605	15.4496	0.113365	838.897	0.348316	10394	14.879	15.2431	0.329008	694.37	0.440316	0.658871
Categorical	Primary healthcare costs per year	Main Analysis MR	Overweight	All	134316	21.2336	3.53506	1.895e-09	25318.8	0.262761	72068	22.6762	4.81699	2.507e-06	12826	0.240793	62248	19.7736	4.78175	3.546e-05	12501.8	0.54656	0.668899
Categorical	Primary healthcare costs per year	Main Analysis MR	Overweight	<50 years	27229	5.71903	7.40869	0.440153	5302.82	0.306014	15361	2.53159	9.38684	0.787394	2812.65	0.262407	11868	9.35147	10.6007	0.377694	2481.34	0.352772	0.630054
Categorical	Primary healthcare costs per year	Main Analysis MR	Overweight	50-54 years	18839	17.7532	7.84221	0.0235863	3674.42	0.502868	9695	19.4048	10.9663	0.0768098	1723.25	0.543262	9144	15.9685	10.9634	0.145249	1948.61	0.472826	0.824622
Categorical	Primary healthcare costs per year	Main Analysis MR	Overweight	55-59 years	23583	16.219	6.85448	0.017972	4377.07	0.562741	12240	16.6965	9.85969	0.0903775	2132.81	0.519063	11343	15.9824	9.35806	0.0876589	2242.93	0.464191	0.958107
Categorical	Primary healthcare costs per year	Main Analysis MR	Overweight	60-64 years	35625	29.2348	7.65548	0.0001341	6745.43	0.317624	18658	34.4798	10.8065	0.00141946	3373.48	0.174363	16967	23.887	10.2873	0.0202333	3363.55	0.692249	0.477721
Categorical	Primary healthcare costs per year	Main Analysis MR	Overweight	65+ years	29040	32.8421	7.22965	5.554e-06	5178.59	0.151617	16114	36.0249	9.36548	0.00011978	2753.9	0.248405	12926	29.3988	10.4727	0.00499757	2429.61	0.258271	0.637194
Categorical	Primary healthcare costs per year	Main Analysis MR	Obese	All	74646	23.095	3.28886	2.184e-12	4118.47	0.57107	36253	24.071	4.49703	8.668e-08	2380.01	0.694627	38393	22.0569	4.16758	1.207e-07	1867.27	0.539672	0.742537
Categorical	Primary healthcare costs per year	Main Analysis MR	Obese	<50 years	14540	6.55698	6.22836	0.29245	862.716	0.067736	7206	8.09416	9.3481	0.386566	473.332	0.295979	7334	6.4128	8.14917	0.431325	414.323	0.205084	0.892155
Categorical	Primary healthcare costs per year	Main Analysis MR	Obese	50-54 years	11332	18.1178	7.24658	0.0124129	578.172	0.611104	5323	17.7592	11.3986	0.119229	284.066	0.65892	6009	17.7733	9.34926	0.0572972	293.311	0.540683	0.999237
Categorical	Primary healthcare costs per year	Main Analysis MR	Obese	55-59 years	14066	26.8176	6.6442	5.431e-05	814.114	0.446267	6651	26.2723	8.93058	0.00326278	538.15	0.663072	7415	26.6083	8.92773	0.0028786	337.931	0.424289	0.978769
Categorical	Primary healthcare costs per year	Main Analysis MR	Obese	60-64 years	19747	28.3497	5.91104	1.618e-06	1140.88	0.565662	9435	30.2041	9.014	0.00080579	600.953	0.58929	10312	26.5316	7.5048	0.00040733	554.548	0.679314	0.754203
Categorical	Primary healthcare costs per year	Main Analysis MR	Obese	65+ years	14961	36.3258	7.99321	5.504e-06	749.03	0.174609	7638	36.1193	11.0651	0.0010975	508.344	0.371316	7323	35.3273	11.1923	0.00159729	289.762	0.308305	0.959866
Categorical	Primary healthcare costs per year	Main Analysis MR	Overweight Or Obese	All	208962	22.2535	2.18787	2.663e-24	8884.04	0.214343	108321	23.3247	3.26243	8.711e-13	4436.44	0.423284	100641	21.3224	2.58587	1.642e-16	4523.69	0.422715	0.630532
Categorical	Primary healthcare costs per year	Main Analysis MR	Overweight Or Obese	<50 years	41769	8.59147	4.25854	0.0436467	2055.32	0.0036407	22567	5.96137	6.49925	0.359018	978.737	0.0128359	19202	10.74	4.89497	0.0282289	1091.06	0.0915178	0.556991
Categorical	Primary healthcare costs per year	Main Analysis MR	Overweight Or Obese	50-54 years	30171	18.6611	4.40665	2.288e-05	1377.48	0.38123	15018	19.1371	6.84177	0.00515635	631.254	0.550489	15153	18.0742	5.43571	0.00088394	750.455	0.358062	0.903182
Categorical	Primary healthcare costs per year	Main Analysis MR	Overweight Or Obese	55-59 years	37649	22.202	3.98879	2.605e-08	1634.23	0.33609	18891	22.0489	6.1883	0.00036664	846.456	0.266896	18758	22.2072	4.95407	7.373e-06	811.342	0.545563	0.984071
Categorical	Primary healthcare costs per year	Main Analysis MR	Overweight Or Obese	60-64 years	55372	28.4685	4.45087	1.593e-10	2268.57	0.560499	28093	32.4199	6.92182	2.817e-06	1109.47	0.587798	27279	25.2069	5.34936	2.451e-06	1167.02	0.669828	0.409642
Categorical	Primary healthcare costs per year	Main Analysis MR	Overweight Or Obese	65+ years	44001	33.9661	5.12595	3.442e-11	1577.84	0.198493	23752	35.9111	7.33544	9.803e-07	874.97	0.333767	20249	31.8146	6.82071	3.095e-06	724.036	0.522288	0.682559
Categorical	Primary healthcare costs per year	Multivariable Adjusted	All	All	310913	19.2021	0.336458	0			144032	20.5077	0.472241	0			166881	18.5352	0.39832	0			0.00140897
Categorical	Primary healthcare costs per year	Multivariable Adjusted	All	<50 years	67788	12.5459	0.605888	3.021e-95			31044	11.9311	0.963533	3.246e-35			36744	12.8629	0.692074	4.176e-77			0.432186
Categorical	Primary healthcare costs per year	Multivariable Adjusted	All	50-54 years	45993	16.7292	0.659018	3.69e-142			20096	16.4953	1.11972	4.034e-49			25897	16.8289	0.790885	1.79e-100			0.807759
Categorical	Primary healthcare costs per year	Multivariable Adjusted	All	55-59 years	56000	20.1948	0.663988	3.53e-203			25047	22.0016	1.1014	8.924e-89			30953	19.1498	0.788646	3.04e-130			0.0352783
Categorical	Primary healthcare costs per year	Multivariable Adjusted	All	60-64 years	79457	22.91	0.601684	0			36813	25.0642	0.881427	7.28e-178			42644	21.627	0.788071	8.43e-166			0.00364841
Categorical	Primary healthcare costs per year	Multivariable Adjusted	All	65+ years	61675	25.2723	0.719586	3.27e-270			31032	27.1355	1.01151	1.57e-158			30643	24.0032	0.900107	1.13e-156			0.0207057
Categorical	Primary healthcare costs per year	Multivariable Adjusted	Normal	All	101951	3.71211	1.23663	0.00268396			35711	1.80922	2.19241	0.409246			66240	4.62922	1.50708	0.00212881			0.289156
Categorical	Primary healthcare costs per year	Multivariable Adjusted	Normal	<50 years	26019	-1.44369	2.3268	0.534953			8477	-7.16218	4.04739	0.0767973			17542	0.829686	2.78755	0.765978			0.103908
Categorical	Primary healthcare costs per year	Multivariable Adjusted	Normal	50-54 years	15822	2.33951	3.2456	0.471019			5078	-1.08449	5.61347	0.846807			10744	3.53227	3.84823	0.358675			0.497551
Categorical	Primary healthcare costs per year	Multivariable Adjusted	Normal	55-59 years	18351	1.73209	2.79825	0.535922			6156	0.319936	5.41151	0.952855			12195	2.27196	3.35632	0.498456			0.75919
Categorical	Primary healthcare costs per year	Multivariable Adjusted	Normal	60-64 years	24085	8.55271	2.69645	0.00151478			8720	4.24065	4.71299	0.368238			15365	10.5153	3.28815	0.00138416			0.274889
Categorical	Primary healthcare costs per year	Multivariable Adjusted	Normal	65+ years	17674	9.34573	3.25562	0.00409631			7280	13.8747	5.26777	0.00844129			10394	7.05092	3.85537	0.0674209			0.29587
Categorical	Primary healthcare costs per year	Multivariable Adjusted	Overweight	All	134316	18.8453	1.31283	9.945e-47			72068	19.2883	1.71799	2.996e-29			62248	18.4633	1.9076	3.71e-22			0.747929
Categorical	Primary healthcare costs per year	Multivariable Adjusted	Overweight	<50 years	27229	10.4178	2.63471	7.684e-05			15361	9.15484	3.35451	0.00635043			11868	11.6996	4.00529	0.00348861			0.626196
Categorical	Primary healthcare costs per year	Multivariable Adjusted	Overweight	50-54 years	18839	18.0449	3.18651	1.488e-08			9695	16.8506	4.51075	0.00018723			9144	19.339	4.32735	7.858e-06			0.690565
Categorical	Primary healthcare costs per year	Multivariable Adjusted	Overweight	55-59 years	23583	15.5505	2.90972	9.075e-08			12240	17.0109	3.98226	1.94e-05			11343	14.3634	3.97878	0.00030618			0.638139
Categorical	Primary healthcare costs per year	Multivariable Adjusted	Overweight	60-64 years	35625	23.7196	2.77344	1.206e-17			18658	23.4892	3.49442	1.794e-11			16967	23.9671	4.09323	4.762e-09			0.92924
Categorical	Primary healthcare costs per year	Multivariable Adjusted	Overweight	65+ years	29040	25.07	2.79584	3.05e-19			16114	28.4453	3.51155	5.473e-16			12926	20.8374	4.05393	2.747e-07			0.156042
Categorical	Primary healthcare costs per year	Multivariable Adjusted	Obese	All	74646	22.7482	0.755011	1.98e-199			36253	24.0454	1.22549	1.022e-85			38393	21.8265	0.89567	3.66e-131			0.143781
Categorical	Primary healthcare costs per year	Multivariable Adjusted	Obese	<50 years	14540	15.5872	1.48469	8.764e-26			7206	15.7769	2.36397	2.491e-11			7334	15.3474	1.90314	7.369e-16			0.887464
Categorical	Primary healthcare costs per year	Multivariable Adjusted	Obese	50-54 years	11332	19.5748	1.64576	1.271e-32			5323	19.4233	2.70423	6.842e-13			6009	19.655	2.06154	1.512e-21			0.945675
Categorical	Primary healthcare costs per year	Multivariable Adjusted	Obese	55-59 years	14066	23.4647	1.66844	6.337e-45			6651	26.9311	2.83227	1.932e-21			7415	21.3452	1.95907	1.21e-27			0.104798
Categorical	Primary healthcare costs per year	Multivariable Adjusted	Obese	60-64 years	19747	28.2563	1.41682	1.707e-88			9435	29.1307	2.18037	1.029e-40			10312	27.7499	1.81905	1.521e-52			0.626759
Categorical	Primary healthcare costs per year	Multivariable Adjusted	Obese	65+ years	14961	27.4465	1.73669	2.922e-56			7638	29.0785	2.65695	7.075e-28			7323	26.2076	2.27119	8.373e-31			0.411457
Categorical	Primary healthcare costs per year	Multivariable Adjusted	Overweight Or Obese	All	208962	23.8291	0.467296	0			108321	25.2282	0.647403	0			100641	22.7973	0.565692	0			0.00469087
Categorical	Primary healthcare costs per year	Multivariable Adjusted	Overweight Or Obese	<50 years	41769	16.7306	0.835722	3.74e-89			22567	16.5139	1.18951	8.037e-44			19202	16.849	1.07251	1.293e-55			0.834245
Categorical	Primary healthcare costs per year	Multivariable Adjusted	Overweight Or Obese	50-54 years	30171	21.1111	0.919692	1.33e-116			15018	21.1681	1.44389	1.156e-48			15153	21.061	1.17676	1.234e-71			0.954138
Categorical	Primary healthcare costs per year	Multivariable Adjusted	Overweight Or Obese	55-59 years	37649	24.9319	0.920218	1.17e-161			18891	27.2455	1.47181	1.668e-76			18758	23.3344	1.10127	1.213e-99			0.0333679
Categorical	Primary healthcare costs per year	Multivariable Adjusted	Overweight Or Obese	60-64 years	55372	27.4953	0.846836	2.99e-231			28093	29.9907	1.20501	9.94e-137			27279	25.7242	1.13146	2e-114			0.00984705
Categorical	Primary healthcare costs per year	Multivariable Adjusted	Overweight Or Obese	65+ years	44001	29.4748	0.933866	1.22e-218			23752	31.1618	1.31844	1.67e-123			20249	28.1082	1.22692	3.72e-116			0.0899853
Categorical	Secondary healthcare costs per year	Main Analysis MR	All	All	310913	21.5846	3.50398	7.273e-10	5168.05	0.484195	144032	26.2637	5.66945	3.613e-06	2606.11	0.225794	166881	18.3946	4.41369	3.078e-05	2651.63	0.824738	0.273422
Categorical	Secondary healthcare costs per year	Main Analysis MR	All	<50 years	67788	10.9587	4.6022	0.017257	1452.27	0.738684	31044	13.3953	7.59794	0.0778982	658.224	0.665973	36744	9.10282	5.72797	0.112018	812.884	0.409618	0.651905
Categorical	Secondary healthcare costs per year	Main Analysis MR	All	50-54 years	45993	23.8915	6.9152	0.00055044	868.134	0.296916	20096	26.8819	11.3627	0.017991	411.159	0.274403	25897	22.2247	8.6509	0.0101973	467.175	0.610557	0.744342
Categorical	Secondary healthcare costs per year	Main Analysis MR	All	55-59 years	56000	8.57695	8.65319	0.321593	902.443	0.245169	25047	3.88848	11.3279	0.731399	500.282	0.217878	30953	12.2649	12.6156	0.330947	433.743	0.60668	0.621278
Categorical	Secondary healthcare costs per year	Main Analysis MR	All	60-64 years	79457	26.8524	7.9083	0.00068511	1194.41	0.714091	36813	33.7833	12.7983	0.00829887	612.839	0.574654	42644	22.2094	9.87442	0.0245006	600.057	0.987228	0.473997
Categorical	Secondary healthcare costs per year	Main Analysis MR	All	65+ years	61675	45.0728	11.8593	0.00014433	772.239	0.143484	31032	60.9111	19.4343	0.00172321	427.331	0.0927857	30643	31.2269	14.2568	0.0285016	360.372	0.781558	0.218112
Categorical	Secondary healthcare costs per year	Main Analysis MR	Normal	All	101951	16.7728	8.19773	0.0407534	7849.84	0.0155575	35711	21.4461	12.2397	0.079745	4219.79	0.0114556	66240	14.2595	10.9038	0.190955	4076.34	0.218076	0.661085
Categorical	Secondary healthcare costs per year	Main Analysis MR	Normal	<50 years	26019	9.7298	12.4724	0.435328	1784.89	0.458272	8477	20.9068	20.8172	0.31523	891.49	0.166569	17542	3.09825	15.4724	0.84129	990.883	0.993689	0.492336
Categorical	Secondary healthcare costs per year	Main Analysis MR	Normal	50-54 years	15822	22.7707	17.0917	0.182773	1279.25	0.168704	5078	13.7298	30.8383	0.65616	600.93	0.20568	10744	27.532	20.992	0.189673	710.916	0.34853	0.711396
Categorical	Secondary healthcare costs per year	Main Analysis MR	Normal	55-59 years	18351	-8.83299	26.6756	0.740549	1369.69	0.909406	6156	-46.1965	29.2954	0.114813	714.138	0.590073	12195	15.7238	38.3511	0.681809	726.003	0.526641	0.199472
Categorical	Secondary healthcare costs per year	Main Analysis MR	Normal	60-64 years	24085	33.6415	15.6649	0.0317482	1946.66	0.0779698	8720	11.2874	25.1938	0.654138	1139.95	0.652388	15365	48.3833	19.8485	0.0147841	945.024	0.0519738	0.247435
Categorical	Secondary healthcare costs per year	Main Analysis MR	Normal	65+ years	17674	26.8929	21.3901	0.208661	1458.28	0.142931	7280	100.372	33.0081	0.00235919	838.897	0.0036105	10394	-28.0936	27.9096	0.314131	694.37	0.472287	0.00295901
Categorical	Secondary healthcare costs per year	Main Analysis MR	Overweight	All	134316	24.0508	5.03441	1.777e-06	25318.8	0.308091	72068	28.7408	7.33873	8.991e-05	12826	0.170606	62248	19.7487	6.8475	0.0039257	12501.8	0.997958	0.370314
Categorical	Secondary healthcare costs per year	Main Analysis MR	Overweight	<50 years	27229	13.5025	7.40687	0.0683076	5302.82	0.546729	15361	9.03665	10.0896	0.370445	2812.65	0.666253	11868	17.4719	10.9103	0.109284	2481.34	0.719525	0.570286
Categorical	Secondary healthcare costs per year	Main Analysis MR	Overweight	50-54 years	18839	29.8667	10.8038	0.00570174	3674.42	0.277604	9695	35.2696	15.9618	0.0271313	1723.25	0.117235	9144	24.2506	14.5764	0.0961743	1948.61	0.858996	0.610216
Categorical	Secondary healthcare costs per year	Main Analysis MR	Overweight	55-59 years	23583	-0.053279	10.3669	0.995899	4377.07	0.145482	12240	-1.49394	15.4969	0.923201	2132.81	0.354639	11343	1.91436	13.7447	0.889229	2242.93	0.259891	0.869306
Categorical	Secondary healthcare costs per year	Main Analysis MR	Overweight	60-64 years	35625	18.4261	11.0389	0.0950795	6745.43	0.68899	18658	37.4972	15.1996	0.0136258	3373.48	0.282137	16967	1.24002	15.9672	0.938098	3363.55	0.12747	0.100033
Categorical	Secondary healthcare costs per year	Main Analysis MR	Overweight	65+ years	29040	60.2641	14.0003	1.674e-05	5178.59	0.0284296	16114	61.6105	21.4287	0.00403853	2753.9	0.329006	12926	60.448	17.2407	0.00045468	2429.61	0.0128682	0.966285
Categorical	Secondary healthcare costs per year	Main Analysis MR	Obese	All	74646	20.8411	5.40076	0.00011389	4118.47	0.509961	36253	22.114	8.27819	0.0075544	2380.01	0.686793	38393	19.6266	7.03676	0.00528474	1867.27	0.58264	0.818908
Categorical	Secondary healthcare costs per year	Main Analysis MR	Obese	<50 years	14540	6.03949	8.27429	0.465445	862.716	0.216446	7206	13.5893	11.4233	0.234197	473.332	0.95876	7334	3.12092	11.6279	0.788392	414.323	0.221166	0.520728
Categorical	Secondary healthcare costs per year	Main Analysis MR	Obese	50-54 years	11332	18.1257	11.7572	0.123154	578.172	0.823624	5323	23.3245	17.5352	0.183469	284.066	0.960344	6009	13.7641	15.7905	0.383388	293.311	0.775819	0.685368
Categorical	Secondary healthcare costs per year	Main Analysis MR	Obese	55-59 years	14066	24.6966	11.1299	0.0264904	814.114	0.859551	6651	30.9611	14.9546	0.03842	538.15	0.779277	7415	17.0608	16.2796	0.294644	337.931	0.824663	0.529475
Categorical	Secondary healthcare costs per year	Main Analysis MR	Obese	60-64 years	19747	31.5973	11.2861	0.00511544	1140.88	0.891587	9435	33.2695	19.1137	0.0817514	600.953	0.905914	10312	29.7596	13.1507	0.0236374	554.548	0.801765	0.879752
Categorical	Secondary healthcare costs per year	Main Analysis MR	Obese	65+ years	14961	19.987	17.6621	0.257788	749.03	0.423011	7638	10.1343	26.1133	0.69795	508.344	0.492726	7323	29.0491	23.6704	0.219735	289.762	0.686984	0.591495
Categorical	Secondary healthcare costs per year	Main Analysis MR	Overweight Or Obese	All	208962	22.5956	3.11742	4.224e-13	8884.04	0.732522	108321	25.6156	5.08539	4.727e-07	4436.44	0.806773	100641	20.1491	3.83254	1.461e-07	4523.69	0.45852	0.390648
Categorical	Secondary healthcare costs per year	Main Analysis MR	Overweight Or Obese	<50 years	41769	11.3284	4.42411	0.0104492	2055.32	0.362397	22567	10.8448	6.84572	0.113154	978.737	0.634147	19202	11.7716	5.73878	0.0402434	1091.06	0.44302	0.917367
Categorical	Secondary healthcare costs per year	Main Analysis MR	Overweight Or Obese	50-54 years	30171	22.9779	6.30571	0.00026845	1377.48	0.699763	15018	27.3206	10.1948	0.00736564	631.254	0.440173	15153	19.4316	7.92097	0.01416	750.455	0.835808	0.541158
Categorical	Secondary healthcare costs per year	Main Analysis MR	Overweight Or Obese	55-59 years	37649	14.0321	6.37734	0.0277854	1634.23	0.131047	18891	15.0454	9.83307	0.125996	846.456	0.314436	18758	12.7168	8.32293	0.126533	811.342	0.230957	0.856555
Categorical	Secondary healthcare costs per year	Main Analysis MR	Overweight Or Obese	60-64 years	55372	24.3638	6.9879	0.00048924	2268.57	0.712008	28093	35.2713	11.2513	0.00171937	1109.47	0.724135	27279	15.7761	8.70438	0.0699192	1167.02	0.346568	0.170542
Categorical	Secondary healthcare costs per year	Main Analysis MR	Overweight Or Obese	65+ years	44001	43.7925	10.0776	1.389e-05	1577.84	0.341672	23752	41.8788	16.3976	0.0106506	874.97	0.572753	20249	46.1805	11.9424	0.00011022	724.036	0.376174	0.832062
Categorical	Secondary healthcare costs per year	Multivariable Adjusted	All	All	310913	19.1615	0.453886	0			144032	19.416	0.78787	4.3e-134			166881	19.354	0.543042	3.36e-278			0.948329
Categorical	Secondary healthcare costs per year	Multivariable Adjusted	All	<50 years	67788	12.4898	0.755083	1.859e-61			31044	10.0764	1.37253	2.113e-13			36744	13.7618	0.87124	3.333e-56			0.0233906
Categorical	Secondary healthcare costs per year	Multivariable Adjusted	All	50-54 years	45993	16.7401	1.01334	2.647e-61			20096	14.714	1.66578	1.018e-18			25897	17.8196	1.2845	9.257e-44			0.139831
Categorical	Secondary healthcare costs per year	Multivariable Adjusted	All	55-59 years	56000	18.2249	0.984391	1.596e-76			25047	17.7458	1.66723	1.863e-26			30953	18.4255	1.2169	8.646e-52			0.741922
Categorical	Secondary healthcare costs per year	Multivariable Adjusted	All	60-64 years	79457	23.9712	0.968109	2.37e-135			36813	26.6162	1.70272	4.44e-55			42644	22.3662	1.13671	3.442e-86			0.0379034
Categorical	Secondary healthcare costs per year	Multivariable Adjusted	All	65+ years	61675	27.761	1.34123	3.594e-95			31032	28.3978	2.19985	4.005e-38			30643	27.2699	1.65178	3.14e-61			0.681789
Categorical	Secondary healthcare costs per year	Multivariable Adjusted	Normal	All	101951	-1.43409	2.00232	0.473859			35711	-7.82895	3.88386	0.0438242			66240	2.04109	2.30571	0.37603			0.0288718
Categorical	Secondary healthcare costs per year	Multivariable Adjusted	Normal	<50 years	26019	0.446892	3.02407	0.882518			8477	-6.23851	5.94423	0.293945			17542	2.97219	3.48952	0.394354			0.181458
Categorical	Secondary healthcare costs per year	Multivariable Adjusted	Normal	50-54 years	15822	1.35416	4.86433	0.780716			5078	-18.0358	8.66144	0.0373146			10744	8.91315	5.89967	0.130843			0.0101258
Categorical	Secondary healthcare costs per year	Multivariable Adjusted	Normal	55-59 years	18351	-11.2567	4.98697	0.0239948			6156	-30.5693	9.08912	0.00077022			12195	-3.22187	5.97954	0.590015			0.0119497
Categorical	Secondary healthcare costs per year	Multivariable Adjusted	Normal	60-64 years	24085	6.40009	4.27489	0.134358			8720	0.581719	8.56447	0.945847			15365	9.4916	4.78524	0.0473099			0.36378
Categorical	Secondary healthcare costs per year	Multivariable Adjusted	Normal	65+ years	17674	-3.46649	5.86898	0.554758			7280	7.33195	10.993	0.504795			10394	-8.55838	6.70448	0.201773			0.217171
Categorical	Secondary healthcare costs per year	Multivariable Adjusted	Overweight	All	134316	19.3405	2.09204	2.357e-20			72068	19.4621	3.06628	2.194e-10			62248	19.7646	2.80022	1.686e-12			0.941918
Categorical	Secondary healthcare costs per year	Multivariable Adjusted	Overweight	<50 years	27229	9.19758	3.97523	0.0206831			15361	4.69352	5.986	0.432991			11868	13.9238	4.90285	0.0045121			0.232901
Categorical	Secondary healthcare costs per year	Multivariable Adjusted	Overweight	50-54 years	18839	19.2961	4.50766	1.863e-05			9695	12.3559	6.52749	0.0583699			9144	26.5454	6.22205	1.987e-05			0.115608
Categorical	Secondary healthcare costs per year	Multivariable Adjusted	Overweight	55-59 years	23583	14.2471	4.41451	0.00124946			12240	12.2949	6.36944	0.0535706			11343	16.3879	6.11407	0.00735447			0.642946
Categorical	Secondary healthcare costs per year	Multivariable Adjusted	Overweight	60-64 years	35625	22.4364	4.45148	4.65e-07			18658	22.2331	6.53768	0.00067197			16967	22.6753	5.99823	0.00015662			0.960252
Categorical	Secondary healthcare costs per year	Multivariable Adjusted	Overweight	65+ years	29040	32.3699	5.3555	1.501e-09			16114	43.0301	7.74631	2.777e-08			12926	19.7113	7.23056	0.00640863			0.0277638
Categorical	Secondary healthcare costs per year	Multivariable Adjusted	Obese	All	74646	24.3384	1.3011	4.425e-78			36253	25.4279	2.10271	1.152e-33			38393	23.3906	1.65371	2.024e-45			0.446313
Categorical	Secondary healthcare costs per year	Multivariable Adjusted	Obese	<50 years	14540	16.1422	2.12761	3.273e-14			7206	14.1809	3.28526	1.585e-05			7334	17.0264	2.84618	2.202e-09			0.512704
Categorical	Secondary healthcare costs per year	Multivariable Adjusted	Obese	50-54 years	11332	20.6854	2.99913	5.306e-12			5323	24.1496	4.54747	1.093e-07			6009	18.2191	4.03875	6.45e-06			0.329521
Categorical	Secondary healthcare costs per year	Multivariable Adjusted	Obese	55-59 years	14066	22.8043	2.64586	6.761e-18			6651	26.7879	4.40184	1.161e-09			7415	20.4758	3.30098	5.542e-10			0.251289
Categorical	Secondary healthcare costs per year	Multivariable Adjusted	Obese	60-64 years	19747	30.0776	2.65727	1.057e-29			9435	35.5685	4.52675	3.922e-15			10312	26.6067	3.19514	8.275e-17			0.105788
Categorical	Secondary healthcare costs per year	Multivariable Adjusted	Obese	65+ years	14961	34.0755	4.19264	4.383e-16			7638	27.6068	6.43319	1.776e-05			7323	38.6847	5.56037	3.471e-12			0.192642
Categorical	Secondary healthcare costs per year	Multivariable Adjusted	Overweight Or Obese	All	208962	23.6476	0.663541	3.56e-278			108321	24.378	1.06808	2.64e-115			100641	22.9293	0.831577	2.32e-167			0.284545
Categorical	Secondary healthcare costs per year	Multivariable Adjusted	Overweight Or Obese	<50 years	41769	15.3514	1.17049	2.687e-39			22567	14.2085	1.93945	2.37e-13			19202	16.0327	1.41492	9.198e-30			0.447328
Categorical	Secondary healthcare costs per year	Multivariable Adjusted	Overweight Or Obese	50-54 years	30171	20.5924	1.44874	7.502e-46			15018	19.7176	2.24108	1.39e-18			15153	21.0651	1.91374	3.524e-28			0.647484
Categorical	Secondary healthcare costs per year	Multivariable Adjusted	Overweight Or Obese	55-59 years	37649	23.3692	1.35777	2.18e-66			18891	24.8201	2.19339	1.095e-29			18758	22.2461	1.71795	2.374e-38			0.355555
Categorical	Secondary healthcare costs per year	Multivariable Adjusted	Overweight Or Obese	60-64 years	55372	26.8897	1.40229	5.923e-82			28093	31.2936	2.29622	2.719e-42			27279	23.6179	1.72361	9.799e-43			0.00750872
Categorical	Secondary healthcare costs per year	Multivariable Adjusted	Overweight Or Obese	65+ years	44001	34.1846	1.93001	3.38e-70			23752	32.7327	2.96558	2.518e-28			20249	35.4035	2.50623	2.619e-45			0.491539
Categorical	Total healthcare costs per year	Main Analysis MR	All	All	310913	42.1808	4.68701	2.267e-19	5168.05	0.369291	144032	47.8768	7.27333	4.625e-11	2606.11	0.221012	166881	38.2761	5.76078	3.047e-11	2651.63	0.725415	0.30079
Categorical	Total healthcare costs per year	Main Analysis MR	All	<50 years	67788	17.7182	6.97387	0.0110647	1452.27	0.154883	31044	16.8834	11.0384	0.126137	658.224	0.576136	36744	17.9745	8.25499	0.0294498	812.884	0.207314	0.936906
Categorical	Total healthcare costs per year	Main Analysis MR	All	50-54 years	45993	41.6683	9.09141	4.578e-06	868.134	0.348696	20096	46.176	14.5892	0.00155033	411.159	0.275821	25897	38.9569	11.2843	0.00055584	467.175	0.711378	0.695494
Categorical	Total healthcare costs per year	Main Analysis MR	All	55-59 years	56000	29.8024	10.4888	0.00449245	902.443	0.367604	25047	23.4794	14.337	0.101488	500.282	0.231952	30953	34.8875	14.9113	0.0193004	433.743	0.794449	0.581291
Categorical	Total healthcare costs per year	Main Analysis MR	All	60-64 years	79457	55.5394	10.187	4.981e-08	1194.41	0.370822	36813	65.2979	16.1085	5.043e-05	612.839	0.377315	42644	48.738	12.7044	0.0001249	600.057	0.708433	0.419556
Categorical	Total healthcare costs per year	Main Analysis MR	All	65+ years	61675	78.4623	14.4933	6.173e-08	772.239	0.0646511	31032	97.8546	22.9691	2.042e-05	427.331	0.0517512	30643	61.2901	17.8212	0.00058348	360.372	0.53521	0.208491
Categorical	Total healthcare costs per year	Main Analysis MR	Normal	All	101951	29.3776	10.2831	0.00427838	7849.84	0.0020241	35711	31.6394	15.0909	0.0360299	4219.79	0.0057681	66240	28.5077	13.4706	0.0343201	4076.34	0.0621727	0.876963
Categorical	Total healthcare costs per year	Main Analysis MR	Normal	<50 years	26019	10.735	17.0979	0.5301	1784.89	0.465558	8477	16.8907	26.7213	0.527316	891.49	0.202738	17542	7.20445	21.3	0.735185	990.883	0.780737	0.776826
Categorical	Total healthcare costs per year	Main Analysis MR	Normal	50-54 years	15822	34.3508	21.9062	0.116861	1279.25	0.101083	5078	25.7739	37.7019	0.494214	600.93	0.130697	10744	38.3678	27.1108	0.157004	710.916	0.296241	0.786236
Categorical	Total healthcare costs per year	Main Analysis MR	Normal	55-59 years	18351	4.42138	29.8456	0.882231	1369.69	0.543843	6156	-42.7365	35.7637	0.232099	714.138	0.678482	12195	35.0872	42.3566	0.407458	726.003	0.268035	0.160363
Categorical	Total healthcare costs per year	Main Analysis MR	Normal	60-64 years	24085	54.263	20.1863	0.00718588	1946.66	0.0317483	8720	26.1329	30.7921	0.396056	1139.95	0.448503	15365	72.8347	26.1959	0.00542938	945.024	0.028196	0.248008
Categorical	Total healthcare costs per year	Main Analysis MR	Normal	65+ years	17674	46.0279	26.1086	0.0779106	1458.28	0.100465	7280	124.833	39.1322	0.0014226	838.897	0.0045657	10394	-13.2146	34.4447	0.70124	694.37	0.715504	0.00809634
Categorical	Total healthcare costs per year	Main Analysis MR	Overweight	All	134316	45.2843	6.55401	4.867e-12	25318.8	0.194488	72068	51.4171	9.34642	3.771e-08	12826	0.104192	62248	39.5222	8.93605	9.744e-06	12501.8	0.799177	0.357636
Categorical	Total healthcare costs per year	Main Analysis MR	Overweight	<50 years	27229	19.2215	11.0861	0.0829452	5302.82	0.675778	15361	11.5682	14.5938	0.427962	2812.65	0.707055	11868	26.8234	16.1815	0.0973872	2481.34	0.699947	0.483873
Categorical	Total healthcare costs per year	Main Analysis MR	Overweight	50-54 years	18839	47.6199	14.3364	0.00089502	3674.42	0.385223	9695	54.6745	20.8425	0.00871041	1723.25	0.153248	9144	40.2191	19.5848	0.0400155	1948.61	0.697022	0.613257
Categorical	Total healthcare costs per year	Main Analysis MR	Overweight	55-59 years	23583	16.1658	13.3211	0.224922	4377.07	0.240861	12240	15.2026	19.6131	0.438268	2132.81	0.410999	11343	17.8968	17.9162	0.317835	2242.93	0.414508	0.919215
Categorical	Total healthcare costs per year	Main Analysis MR	Overweight	60-64 years	35625	47.6609	14.2727	0.00083986	6745.43	0.835242	18658	71.977	19.7516	0.00026832	3373.48	0.134702	16967	25.127	20.2883	0.215531	3363.55	0.191759	0.0980059
Categorical	Total healthcare costs per year	Main Analysis MR	Overweight	65+ years	29040	93.1062	16.8676	3.393e-08	5178.59	0.0167886	16114	97.6355	25.0441	9.677e-05	2753.9	0.225467	12926	89.8469	21.6299	3.27e-05	2429.61	0.0114247	0.813926
Categorical	Total healthcare costs per year	Main Analysis MR	Obese	All	74646	43.9362	6.82282	1.198e-10	4118.47	0.620077	36253	46.185	10.1765	5.668e-06	2380.01	0.711425	38393	41.6834	8.85891	2.535e-06	1867.27	0.673503	0.73865
Categorical	Total healthcare costs per year	Main Analysis MR	Obese	<50 years	14540	12.5965	11.2053	0.260948	862.716	0.0652127	7206	21.6835	15.8698	0.171832	473.332	0.588294	7334	9.53372	15.4443	0.53704	414.323	0.119525	0.583239
Categorical	Total healthcare costs per year	Main Analysis MR	Obese	50-54 years	11332	36.2435	15.0402	0.0159624	578.172	0.76715	5323	41.0837	22.8842	0.0726078	284.066	0.846621	6009	31.5374	19.8831	0.112707	293.311	0.725473	0.752839
Categorical	Total healthcare costs per year	Main Analysis MR	Obese	55-59 years	14066	51.5142	14.1557	0.00027359	814.114	0.689706	6651	57.2334	19.0795	0.00270219	538.15	0.842193	7415	43.6692	20.2609	0.031135	337.931	0.849383	0.625983
Categorical	Total healthcare costs per year	Main Analysis MR	Obese	60-64 years	19747	59.947	13.8197	1.439e-05	1140.88	0.838585	9435	63.4736	22.897	0.00556894	600.953	0.870722	10312	56.2913	16.4642	0.0006285	554.548	0.797754	0.798973
Categorical	Total healthcare costs per year	Main Analysis MR	Obese	65+ years	14961	56.3129	20.7393	0.00662214	749.03	0.769546	7638	46.2536	30.2255	0.125947	508.344	0.721334	7323	64.3764	28.147	0.0221869	289.762	0.876857	0.660813
Categorical	Total healthcare costs per year	Main Analysis MR	Overweight Or Obese	All	208962	44.8491	4.07048	3.125e-28	8884.04	0.450462	108321	48.9402	6.45999	3.567e-14	4436.44	0.785077	100641	41.4715	4.96705	6.865e-17	4523.69	0.36691	0.359383
Categorical	Total healthcare costs per year	Main Analysis MR	Overweight Or Obese	<50 years	41769	19.9199	6.52982	0.00228387	2055.32	0.0330323	22567	16.8062	10.0239	0.0936193	978.737	0.112475	19202	22.5116	8.09337	0.00541101	1091.06	0.155584	0.657872
Categorical	Total healthcare costs per year	Main Analysis MR	Overweight Or Obese	50-54 years	30171	41.639	8.30071	5.267e-07	1377.48	0.785107	15018	46.4577	13.3005	0.00047775	631.254	0.624138	15153	37.5057	10.3558	0.00029267	750.455	0.588042	0.595373
Categorical	Total healthcare costs per year	Main Analysis MR	Overweight Or Obese	55-59 years	37649	36.2341	8.14585	8.661e-06	1634.23	0.103885	18891	37.0944	12.5587	0.00314003	846.456	0.200886	18758	34.924	10.523	0.00090402	811.342	0.26414	0.894616
Categorical	Total healthcare costs per year	Main Analysis MR	Overweight Or Obese	60-64 years	55372	52.8323	8.8641	2.518e-09	2268.57	0.790882	28093	67.6912	14.1168	1.626e-06	1109.47	0.625609	27279	40.983	10.9752	0.00018835	1167.02	0.397638	0.13527
Categorical	Total healthcare costs per year	Main Analysis MR	Overweight Or Obese	65+ years	44001	77.7586	12.0966	1.292e-10	1577.84	0.215795	23752	77.7898	19.1973	5.076e-05	874.97	0.443027	20249	77.995	14.7631	1.27e-07	724.036	0.323261	0.993239
Categorical	Total healthcare costs per year	Multivariable Adjusted	All	All	310913	38.3636	0.600193	0			144032	39.9237	0.980556	0			166881	37.8892	0.717635	0			0.0940634
Categorical	Total healthcare costs per year	Multivariable Adjusted	All	<50 years	67788	25.0357	1.02626	1.93e-131			31044	22.0074	1.77644	3.016e-35			36744	26.6247	1.18756	2.53e-111			0.0307109
Categorical	Total healthcare costs per year	Multivariable Adjusted	All	50-54 years	45993	33.4693	1.29397	1.62e-147			20096	31.2093	2.15529	1.613e-47			25897	34.6485	1.61281	2.23e-102			0.201388
Categorical	Total healthcare costs per year	Multivariable Adjusted	All	55-59 years	56000	38.4197	1.26814	1.29e-201			25047	39.7473	2.13952	4.875e-77			30953	37.5753	1.54867	4.82e-130			0.410876
Categorical	Total healthcare costs per year	Multivariable Adjusted	All	60-64 years	79457	46.8811	1.22026	0			36813	51.6803	2.0536	9.49e-140			42644	43.9932	1.48262	1.74e-193			0.00240571
Categorical	Total healthcare costs per year	Multivariable Adjusted	All	65+ years	61675	53.0333	1.62542	1.67e-233			31032	55.5333	2.58691	3.16e-102			30643	51.2731	2.0161	1.12e-142			0.193965
Categorical	Total healthcare costs per year	Multivariable Adjusted	Normal	All	101951	2.27801	2.5054	0.363224			35711	-6.01974	4.76037	0.206032			66240	6.67031	2.92708	0.0226772			0.0231572
Categorical	Total healthcare costs per year	Multivariable Adjusted	Normal	<50 years	26019	-0.9968	4.03502	0.80488			8477	-13.4007	7.62596	0.0788759			17542	3.80188	4.72058	0.420599			0.055105
Categorical	Total healthcare costs per year	Multivariable Adjusted	Normal	50-54 years	15822	3.69367	6.19044	0.550726			5078	-19.1203	11.0452	0.0834364			10744	12.4454	7.43283	0.0940552			0.0177407
Categorical	Total healthcare costs per year	Multivariable Adjusted	Normal	55-59 years	18351	-9.52455	6.03812	0.114703			6156	-30.2493	11.2306	0.00707117			12195	-0.949904	7.21528	0.89526			0.0281683
Categorical	Total healthcare costs per year	Multivariable Adjusted	Normal	60-64 years	24085	14.9528	5.4064	0.00567904			8720	4.82237	10.4579	0.644711			15365	20.0069	6.2109	0.00127631			0.211885
Categorical	Total healthcare costs per year	Multivariable Adjusted	Normal	65+ years	17674	5.87924	7.18912	0.413473			7280	21.2067	13.0339	0.103728			10394	-1.50745	8.32067	0.856234			0.14186
Categorical	Total healthcare costs per year	Multivariable Adjusted	Overweight	All	134316	38.1858	2.63607	1.488e-47			72068	38.7504	3.74613	4.45e-25			62248	38.2279	3.63062	6.329e-26			0.920224
Categorical	Total healthcare costs per year	Multivariable Adjusted	Overweight	<50 years	27229	19.6154	5.06164	0.00010649			15361	13.8484	7.26606	0.0566634			11868	25.6235	6.76275	0.00015131			0.235521
Categorical	Total healthcare costs per year	Multivariable Adjusted	Overweight	50-54 years	18839	37.341	5.92497	2.932e-10			9695	29.2066	8.50559	0.00059516			9144	45.8844	8.16318	1.9e-08			0.157162
Categorical	Total healthcare costs per year	Multivariable Adjusted	Overweight	55-59 years	23583	29.7977	5.66018	1.406e-07			12240	29.3058	8.04775	0.00027107			11343	30.7513	7.82482	8.496e-05			0.897532
Categorical	Total healthcare costs per year	Multivariable Adjusted	Overweight	60-64 years	35625	46.156	5.58752	1.45e-16			18658	45.7223	7.88368	6.647e-09			16967	46.6424	7.77247	1.961e-09			0.933764
Categorical	Total healthcare costs per year	Multivariable Adjusted	Overweight	65+ years	29040	57.4399	6.46486	6.395e-19			16114	71.4754	9.09741	3.945e-15			12926	40.5487	8.90836	5.32e-06			0.0151438
Categorical	Total healthcare costs per year	Multivariable Adjusted	Obese	All	74646	47.0866	1.62002	9.8e-186			36253	49.4733	2.61499	7.936e-80			38393	45.2171	2.03393	1.71e-109			0.198873
Categorical	Total healthcare costs per year	Multivariable Adjusted	Obese	<50 years	14540	31.7295	2.80523	1.16e-29			7206	29.9578	4.35475	6.014e-12			7334	32.3738	3.71901	3.177e-18			0.673108
Categorical	Total healthcare costs per year	Multivariable Adjusted	Obese	50-54 years	11332	40.2602	3.69491	1.203e-27			5323	43.5728	5.72294	2.663e-14			6009	37.8741	4.89245	9.838e-15			0.449114
Categorical	Total healthcare costs per year	Multivariable Adjusted	Obese	55-59 years	14066	46.269	3.39782	3.162e-42			6651	53.719	5.6575	2.198e-21			7415	41.821	4.19705	2.183e-23			0.0912154
Categorical	Total healthcare costs per year	Multivariable Adjusted	Obese	60-64 years	19747	58.3339	3.26428	2.007e-71			9435	64.6992	5.44379	1.417e-32			10312	54.3566	3.99232	3.249e-42			0.125509
Categorical	Total healthcare costs per year	Multivariable Adjusted	Obese	65+ years	14961	61.522	4.84886	6.897e-37			7638	56.6853	7.43002	2.362e-14			7323	64.8923	6.42624	5.637e-24			0.403464
Categorical	Total healthcare costs per year	Multivariable Adjusted	Overweight Or Obese	All	208962	47.4767	0.864826	0			108321	49.6062	1.33285	3.46e-303			100641	45.7266	1.07827	0			0.0236412
Categorical	Total healthcare costs per year	Multivariable Adjusted	Overweight Or Obese	<50 years	41769	32.082	1.53413	4.148e-97			22567	30.7224	2.42022	6.38e-37			19202	32.8818	1.91035	2.141e-66			0.483708
Categorical	Total healthcare costs per year	Multivariable Adjusted	Overweight Or Obese	50-54 years	30171	41.7035	1.84686	6.7e-113			15018	40.8856	2.87043	4.904e-46			15153	42.1261	2.41881	6.238e-68			0.741056
Categorical	Total healthcare costs per year	Multivariable Adjusted	Overweight Or Obese	55-59 years	37649	48.3011	1.76461	5.89e-165			18891	52.0655	2.83506	2.51e-75			18758	45.5805	2.20706	9.331e-95			0.0710791
Categorical	Total healthcare costs per year	Multivariable Adjusted	Overweight Or Obese	60-64 years	55372	54.3851	1.75529	8.97e-211			28093	61.2842	2.77537	4.76e-108			27279	49.342	2.21688	9.56e-110			0.00077369
Categorical	Total healthcare costs per year	Multivariable Adjusted	Overweight Or Obese	65+ years	44001	63.6594	2.29223	9.49e-170			23752	63.8945	3.46793	8.375e-76			20249	63.5118	2.99213	5.46e-100			0.933406
Categorical	QALY-costs per year (£10k per QALY)	Main Analysis MR	All	All	310913	106.93	10.9075	1.089e-22	5168.05	0.643439	144032	119.947	16.274	1.7e-13	2606.11	0.54487	166881	98.0421	12.8862	2.777e-14	2651.63	0.499173	0.291318
Categorical	QALY-costs per year (£10k per QALY)	Main Analysis MR	All	<50 years	67788	51.1375	16.8669	0.00243086	1452.27	0.0719062	31044	37.3864	25.9982	0.150423	658.224	0.193936	36744	59.9787	18.9552	0.00155497	812.884	0.253699	0.48257
Categorical	QALY-costs per year (£10k per QALY)	Main Analysis MR	All	50-54 years	45993	91.4562	19.8812	4.222e-06	868.134	0.751005	20096	97.4173	31.2821	0.00184473	411.159	0.687777	25897	88.6045	25.4415	0.00049642	467.175	0.641936	0.826991
Categorical	QALY-costs per year (£10k per QALY)	Main Analysis MR	All	55-59 years	56000	96.6075	21.5641	7.464e-06	902.443	0.469514	25047	94.784	32.2685	0.00331029	500.282	0.493975	30953	99.1874	28.5293	0.00050766	433.743	0.683535	0.918572
Categorical	QALY-costs per year (£10k per QALY)	Main Analysis MR	All	60-64 years	79457	138.715	22.074	3.298e-10	1194.41	0.527082	36813	165.386	33.6137	8.646e-07	612.839	0.48043	42644	119.174	27.4485	1.414e-05	600.057	0.698246	0.286932
Categorical	QALY-costs per year (£10k per QALY)	Main Analysis MR	All	65+ years	61675	182.138	30.635	2.757e-09	772.239	0.132756	31032	226.277	46.4564	1.112e-06	427.331	0.0843164	30643	142.749	38.4214	0.00020293	360.372	0.732789	0.165888
Categorical	QALY-costs per year (£10k per QALY)	Main Analysis MR	Normal	All	101951	51.0791	22.1921	0.0213532	7849.84	0.0009787	35711	54.4374	31.8435	0.0873526	4219.79	0.0011114	66240	50.315	28.2563	0.0749669	4076.34	0.065286	0.922858
Categorical	QALY-costs per year (£10k per QALY)	Main Analysis MR	Normal	<50 years	26019	29.3879	38.3633	0.443651	1784.89	0.134297	8477	11.6373	57.8213	0.840493	891.49	0.118862	17542	40.7518	46.8249	0.384135	990.883	0.308935	0.695571
Categorical	QALY-costs per year (£10k per QALY)	Main Analysis MR	Normal	50-54 years	15822	53.2565	47.8665	0.265878	1279.25	0.137493	5078	40.9205	74.8085	0.584377	600.93	0.106027	10744	59.388	61.7359	0.336066	710.916	0.364181	0.848996
Categorical	QALY-costs per year (£10k per QALY)	Main Analysis MR	Normal	55-59 years	18351	19.2293	51.0808	0.706584	1369.69	0.333445	6156	-87.6206	75.2851	0.244484	714.138	0.787525	12195	88.5104	67.9273	0.192569	726.003	0.151903	0.0823885
Categorical	QALY-costs per year (£10k per QALY)	Main Analysis MR	Normal	60-64 years	24085	74.6323	44.4847	0.0934038	1946.66	0.134354	8720	48.9991	64.2605	0.445757	1139.95	0.380872	15365	91.6468	57.9202	0.113583	945.024	0.1887	0.622031
Categorical	QALY-costs per year (£10k per QALY)	Main Analysis MR	Normal	65+ years	17674	83.3061	55.6835	0.134637	1458.28	0.0681743	7280	239.424	83.9189	0.00433029	838.897	0.0026067	10394	-38.8331	73.3444	0.596485	694.37	0.683543	0.0125379
Categorical	QALY-costs per year (£10k per QALY)	Main Analysis MR	Overweight	All	134316	113.342	14.7239	1.384e-14	25318.8	0.556083	72068	119.8	20.2626	3.373e-09	12826	0.585629	62248	108.015	19.657	3.907e-08	12501.8	0.633614	0.676361
Categorical	QALY-costs per year (£10k per QALY)	Main Analysis MR	Overweight	<50 years	27229	54.5327	27.2745	0.0455648	5302.82	0.461423	15361	39.7976	34.8377	0.2533	2812.65	0.386638	11868	68.4183	38.2901	0.0739635	2481.34	0.665609	0.580347
Categorical	QALY-costs per year (£10k per QALY)	Main Analysis MR	Overweight	50-54 years	18839	97.2352	31.9554	0.00234358	3674.42	0.736338	9695	114.591	46.5086	0.013745	1723.25	0.330605	9144	80.3994	44.0681	0.0680863	1948.61	0.36819	0.593584
Categorical	QALY-costs per year (£10k per QALY)	Main Analysis MR	Overweight	55-59 years	23583	57.9532	30.4977	0.0574006	4377.07	0.211569	12240	52.5722	43.7971	0.23	2132.81	0.339108	11343	65.6736	40.8655	0.10804	2242.93	0.482353	0.826871
Categorical	QALY-costs per year (£10k per QALY)	Main Analysis MR	Overweight	60-64 years	35625	144.071	29.0206	6.891e-07	6745.43	0.460173	18658	175.436	40.3859	1.399e-05	3373.48	0.194186	16967	114.587	39.9121	0.00409214	3363.55	0.726272	0.283869
Categorical	QALY-costs per year (£10k per QALY)	Main Analysis MR	Overweight	65+ years	29040	196.146	34.563	1.387e-08	5178.59	0.102413	16114	201.573	48.8947	3.746e-05	2753.9	0.654937	12926	194.255	47.0151	3.6e-05	2429.61	0.0293752	0.914083
Categorical	QALY-costs per year (£10k per QALY)	Main Analysis MR	Obese	All	74646	124.629	14.9062	6.225e-17	4118.47	0.607973	36253	142.734	21.7254	5.033e-11	2380.01	0.751569	38393	108.334	19.6619	3.591e-08	1867.27	0.307822	0.240389
Categorical	QALY-costs per year (£10k per QALY)	Main Analysis MR	Obese	<50 years	14540	35.813	24.9339	0.150912	862.716	0.0159549	7206	42.1107	35.9438	0.241369	473.332	0.185289	7334	39.1604	33.6378	0.244352	414.323	0.103063	0.952211
Categorical	QALY-costs per year (£10k per QALY)	Main Analysis MR	Obese	50-54 years	11332	90.0268	33.0852	0.00650736	578.172	0.371182	5323	81.4204	49.4359	0.0995601	284.066	0.409465	6009	94.4036	43.7826	0.0310689	293.311	0.597239	0.844135
Categorical	QALY-costs per year (£10k per QALY)	Main Analysis MR	Obese	55-59 years	14066	161.216	30.8544	1.741e-07	814.114	0.250569	6651	204.546	42.2575	1.295e-06	538.15	0.170424	7415	116.087	44.1501	0.00855432	337.931	0.773659	0.147772
Categorical	QALY-costs per year (£10k per QALY)	Main Analysis MR	Obese	60-64 years	19747	153.174	29.4833	2.044e-07	1140.88	0.737562	9435	185.735	46.1725	5.755e-05	600.953	0.782661	10312	125.122	37.3513	0.00080849	554.548	0.494438	0.307437
Categorical	QALY-costs per year (£10k per QALY)	Main Analysis MR	Obese	65+ years	14961	182.772	42.71	1.874e-05	749.03	0.72783	7638	187.677	59.4753	0.00160196	508.344	0.811342	7323	173.875	59.0049	0.00321099	289.762	0.822045	0.869138
Categorical	QALY-costs per year (£10k per QALY)	Main Analysis MR	Overweight Or Obese	All	208962	120.588	9.33847	3.8e-38	8884.04	0.0492558	108321	129.775	14.2872	1.053e-19	4436.44	0.226715	100641	112.975	11.1503	3.981e-24	4523.69	0.0819882	0.353925
Categorical	QALY-costs per year (£10k per QALY)	Main Analysis MR	Overweight Or Obese	<50 years	41769	57.5412	15.6893	0.00024489	2055.32	0.0020047	22567	44.6964	23.6436	0.0587013	978.737	0.0210065	19202	67.6665	18.7429	0.00030591	1091.06	0.0551447	0.446466
Categorical	QALY-costs per year (£10k per QALY)	Main Analysis MR	Overweight Or Obese	50-54 years	30171	99.3949	18.2739	5.353e-08	1377.48	0.170224	15018	101.935	29.0729	0.00045457	631.254	0.440281	15153	96.8056	22.9929	2.551e-05	750.455	0.227679	0.88993
Categorical	QALY-costs per year (£10k per QALY)	Main Analysis MR	Overweight Or Obese	55-59 years	37649	114.135	18.3066	4.528e-10	1634.23	0.108592	18891	128.012	28.1417	5.394e-06	846.456	0.389518	18758	102.747	23.3516	1.082e-05	811.342	0.155842	0.489629
Categorical	QALY-costs per year (£10k per QALY)	Main Analysis MR	Overweight Or Obese	60-64 years	55372	147.761	18.7761	3.556e-15	2268.57	0.61734	28093	177.426	29.2214	1.265e-09	1109.47	0.740324	27279	123.441	22.9544	7.546e-08	1167.02	0.43339	0.146276
Categorical	QALY-costs per year (£10k per QALY)	Main Analysis MR	Overweight Or Obese	65+ years	44001	189.696	25.2763	6.148e-14	1577.84	0.52607	23752	195.426	37.9473	2.606e-07	874.97	0.69779	20249	184.799	31.8491	6.54e-09	724.036	0.559724	0.830152
Categorical	QALY-costs per year (£10k per QALY)	Multivariable Adjusted	All	All	310913	107.224	1.34074	0			144032	113.04	2.0625	0			166881	104.763	1.56912	0			0.00140528
Categorical	QALY-costs per year (£10k per QALY)	Multivariable Adjusted	All	<50 years	67788	73.4686	2.27687	2.01e-228			31044	64.4968	3.74933	2.556e-66			36744	78.2333	2.69215	1.16e-185			0.0029203
Categorical	QALY-costs per year (£10k per QALY)	Multivariable Adjusted	All	50-54 years	45993	95.2931	2.76539	3.28e-260			20096	90.5966	4.61951	1.228e-85			25897	97.6478	3.44379	7.3e-177			0.221042
Categorical	QALY-costs per year (£10k per QALY)	Multivariable Adjusted	All	55-59 years	56000	109.665	2.72764	0			25047	112.717	4.51626	1.75e-137			30953	107.834	3.32198	3.8e-231			0.383837
Categorical	QALY-costs per year (£10k per QALY)	Multivariable Adjusted	All	60-64 years	79457	128.155	2.61323	0			36813	144.266	4.26269	4.48e-251			42644	118.407	3.13644	0			1.028e-06
Categorical	QALY-costs per year (£10k per QALY)	Multivariable Adjusted	All	65+ years	61675	141.136	3.41879	0			31032	154.428	5.22587	6.42e-192			30643	131.956	4.25373	2.78e-211			0.00085293
Categorical	QALY-costs per year (£10k per QALY)	Multivariable Adjusted	Normal	All	101951	-7.43787	5.47641	0.174411			35711	-35.5493	10.3024	0.0005594			66240	6.13308	6.39518	0.33755			0.00058721
Categorical	QALY-costs per year (£10k per QALY)	Multivariable Adjusted	Normal	<50 years	26019	-15.2528	9.1325	0.0948855			8477	-60.3016	17.3939	0.00052665			17542	2.77512	10.6805	0.794994			0.00199963
Categorical	QALY-costs per year (£10k per QALY)	Multivariable Adjusted	Normal	50-54 years	15822	-6.3466	13.0729	0.627337			5078	-60.936	24.5986	0.0132414			10744	13.802	15.1846	0.363376			0.00972695
Categorical	QALY-costs per year (£10k per QALY)	Multivariable Adjusted	Normal	55-59 years	18351	-20.947	12.4285	0.0919111			6156	-92.692	24.0535	0.0001164			12195	9.12651	14.6	0.531902			0.00029622
Categorical	QALY-costs per year (£10k per QALY)	Multivariable Adjusted	Normal	60-64 years	24085	17.5595	11.7227	0.134159			8720	4.3177	21.794	0.842956			15365	24.6077	13.5777	0.0699287			0.429417
Categorical	QALY-costs per year (£10k per QALY)	Multivariable Adjusted	Normal	65+ years	17674	-6.66615	15.3515	0.664119			7280	19.4159	26.4468	0.462859			10394	-19.9962	18.4354	0.278073			0.221508
Categorical	QALY-costs per year (£10k per QALY)	Multivariable Adjusted	Overweight	All	134316	106.266	5.49807	3.133e-83			72068	111.298	7.64571	5.275e-48			62248	102.404	7.67846	1.42e-40			0.411735
Categorical	QALY-costs per year (£10k per QALY)	Multivariable Adjusted	Overweight	<50 years	27229	69.0077	10.4047	3.303e-11			15361	59.8357	13.7977	1.447e-05			11868	77.9988	15.6237	5.965e-07			0.383549
Categorical	QALY-costs per year (£10k per QALY)	Multivariable Adjusted	Overweight	50-54 years	18839	95.6503	12.9197	1.327e-13			9695	78.4709	18.4594	2.128e-05			9144	114.558	18.2793	3.679e-10			0.164802
Categorical	QALY-costs per year (£10k per QALY)	Multivariable Adjusted	Overweight	55-59 years	23583	88.2987	12.2804	6.469e-13			12240	87.9561	17.1691	3.008e-07			11343	90.1469	17.1977	1.59e-07			0.928167
Categorical	QALY-costs per year (£10k per QALY)	Multivariable Adjusted	Overweight	60-64 years	35625	125.601	11.2941	9.922e-29			18658	132.395	16.1612	2.566e-16			16967	118.446	15.6052	3.194e-14			0.53467
Categorical	QALY-costs per year (£10k per QALY)	Multivariable Adjusted	Overweight	65+ years	29040	149.326	13.1062	4.501e-30			16114	185.262	17.9958	7.443e-25			12926	107.306	18.9948	1.612e-08			0.00288917
Categorical	QALY-costs per year (£10k per QALY)	Multivariable Adjusted	Obese	All	74646	132.104	3.44722	0			36253	140.565	5.29322	2.21e-155			38393	125.735	4.39996	1.32e-179			0.0311918
Categorical	QALY-costs per year (£10k per QALY)	Multivariable Adjusted	Obese	<50 years	14540	88.2772	6.06958	6.357e-48			7206	84.2211	9.58193	1.501e-18			7334	89.6911	8.04612	7.396e-29			0.661984
Categorical	QALY-costs per year (£10k per QALY)	Multivariable Adjusted	Obese	50-54 years	11332	116.915	7.71403	6.903e-52			5323	117.843	11.9743	7.472e-23			6009	115.782	9.89638	1.282e-31			0.894485
Categorical	QALY-costs per year (£10k per QALY)	Multivariable Adjusted	Obese	55-59 years	14066	130.125	7.22604	1.691e-72			6651	151.274	11.5241	2.313e-39			7415	117.967	9.24165	2.581e-37			0.0241516
Categorical	QALY-costs per year (£10k per QALY)	Multivariable Adjusted	Obese	60-64 years	19747	159.375	7.04349	2.34e-113			9435	177.03	11.0954	2.618e-57			10312	148.291	8.76925	3.777e-64			0.0421403
Categorical	QALY-costs per year (£10k per QALY)	Multivariable Adjusted	Obese	65+ years	14961	174.889	9.45043	1.851e-76			7638	178.491	14.4696	5.826e-35			7323	172.268	12.4491	1.509e-43			0.744407
Categorical	QALY-costs per year (£10k per QALY)	Multivariable Adjusted	Overweight Or Obese	All	208962	135.716	1.8812	0			108321	143.498	2.7748	0			100641	129.665	2.33961	0			0.00013828
Categorical	QALY-costs per year (£10k per QALY)	Multivariable Adjusted	Overweight Or Obese	<50 years	41769	94.9766	3.2595	1.17e-186			22567	91.2668	4.97389	3.352e-75			19202	97.2966	4.31097	8.63e-113			0.359622
Categorical	QALY-costs per year (£10k per QALY)	Multivariable Adjusted	Overweight Or Obese	50-54 years	30171	121.2	3.96356	2.37e-205			15018	119.244	6.18409	7.553e-83			15153	122.257	5.14131	5.46e-125			0.707898
Categorical	QALY-costs per year (£10k per QALY)	Multivariable Adjusted	Overweight Or Obese	55-59 years	37649	138.686	3.79053	4.53e-293			18891	149.143	5.962	4.13e-138			18758	131.551	4.87256	1.55e-160			0.0223273
Categorical	QALY-costs per year (£10k per QALY)	Multivariable Adjusted	Overweight Or Obese	60-64 years	55372	154.803	3.69664	0			28093	175.542	5.64356	2.07e-212			27279	139.82	4.65066	1.41e-198			1.035e-06
Categorical	QALY-costs per year (£10k per QALY)	Multivariable Adjusted	Overweight Or Obese	65+ years	44001	174.766	4.73161	1.23e-298			23752	183.722	6.9813	1.25e-152			20249	167.448	6.20101	1.35e-160			0.0813648
Categorical	QALY-costs per year (£20k per QALY)	Main Analysis MR	All	All	310913	171.68	18.891	1.009e-19	5168.05	0.446711	144032	192.017	27.8142	5.072e-12	2606.11	0.54656	166881	157.808	22.0216	7.719e-13	2651.63	0.41832	0.334915
Categorical	QALY-costs per year (£20k per QALY)	Main Analysis MR	All	<50 years	67788	84.5569	29.5505	0.00421728	1452.27	0.06373	31044	57.8894	45.4015	0.20229	658.224	0.197835	36744	101.983	32.8567	0.00191012	812.884	0.283794	0.431416
Categorical	QALY-costs per year (£20k per QALY)	Main Analysis MR	All	50-54 years	45993	141.244	33.5117	2.5e-05	868.134	0.589146	20096	148.659	52.4719	0.00460974	411.159	0.724731	25897	138.252	43.3214	0.00141629	467.175	0.512903	0.878448
Categorical	QALY-costs per year (£20k per QALY)	Main Analysis MR	All	55-59 years	56000	163.413	36.0023	5.654e-06	902.443	0.556691	25047	166.089	54.5805	0.00234231	500.282	0.615019	30953	163.487	46.6581	0.00045843	433.743	0.64917	0.9711
Categorical	QALY-costs per year (£20k per QALY)	Main Analysis MR	All	60-64 years	79457	221.891	37.2878	2.669e-09	1194.41	0.615508	36813	265.474	55.9951	2.126e-06	612.839	0.548717	42644	189.609	46.1762	4.022e-05	600.057	0.678289	0.295896
Categorical	QALY-costs per year (£20k per QALY)	Main Analysis MR	All	65+ years	61675	285.813	51.414	2.712e-08	772.239	0.185156	31032	354.7	76.8448	3.916e-06	427.331	0.125593	30643	224.207	64.3226	0.00049092	360.372	0.737339	0.192861
Categorical	QALY-costs per year (£20k per QALY)	Main Analysis MR	Normal	All	101951	72.7807	37.6377	0.0531481	7849.84	0.0018782	35711	77.2355	53.2737	0.147118	4219.79	0.0014797	66240	72.1223	47.9803	0.132797	4076.34	0.0873706	0.943145
Categorical	QALY-costs per year (£20k per QALY)	Main Analysis MR	Normal	<50 years	26019	48.0409	66.3298	0.468898	1784.89	0.107646	8477	6.38384	98.7379	0.948449	891.49	0.135147	17542	74.2992	81.6411	0.362785	990.883	0.218738	0.596045
Categorical	QALY-costs per year (£20k per QALY)	Main Analysis MR	Normal	50-54 years	15822	72.1623	81.3152	0.374843	1279.25	0.163689	5078	56.0671	124.619	0.652778	600.93	0.118873	10744	80.4082	105.913	0.447739	710.916	0.410961	0.881686
Categorical	QALY-costs per year (£20k per QALY)	Main Analysis MR	Normal	55-59 years	18351	34.0371	81.0905	0.674674	1369.69	0.305717	6156	-132.505	125.644	0.291604	714.138	0.783774	12195	141.934	105.354	0.177915	726.003	0.167352	0.0941854
Categorical	QALY-costs per year (£20k per QALY)	Main Analysis MR	Normal	60-64 years	24085	95.0017	74.8871	0.204584	1946.66	0.221713	8720	71.8653	106.991	0.501779	1139.95	0.401759	15365	110.459	97.8599	0.259005	945.024	0.344518	0.790108
Categorical	QALY-costs per year (£20k per QALY)	Main Analysis MR	Normal	65+ years	17674	120.584	92.5875	0.192786	1458.28	0.0805717	7280	354.016	139.258	0.0110173	838.897	0.0042798	10394	-64.4516	121.837	0.596808	694.37	0.693439	0.0237233
Categorical	QALY-costs per year (£20k per QALY)	Main Analysis MR	Overweight	All	134316	181.4	25.2969	7.454e-13	25318.8	0.67098	72068	188.182	34.463	4.75e-08	12826	0.619019	62248	176.508	33.2504	1.106e-07	12501.8	0.611451	0.807404
Categorical	QALY-costs per year (£20k per QALY)	Main Analysis MR	Overweight	<50 years	27229	89.8439	47.8854	0.060624	5302.82	0.365178	15361	68.0269	61.3601	0.267581	2812.65	0.363545	11868	110.013	65.9457	0.0952682	2481.34	0.637331	0.641134
Categorical	QALY-costs per year (£20k per QALY)	Main Analysis MR	Overweight	50-54 years	18839	146.851	54.2568	0.00679797	3674.42	0.683549	9695	174.507	78.8347	0.0268577	1723.25	0.472064	9144	120.58	75.5098	0.110294	1948.61	0.306654	0.621304
Categorical	QALY-costs per year (£20k per QALY)	Main Analysis MR	Overweight	55-59 years	23583	99.7406	52.3716	0.0568478	4377.07	0.24987	12240	89.9419	74.7428	0.22884	2132.81	0.373926	11343	113.451	69.4224	0.102215	2242.93	0.509574	0.817738
Categorical	QALY-costs per year (£20k per QALY)	Main Analysis MR	Overweight	60-64 years	35625	240.481	48.4904	7.073e-07	6745.43	0.367426	18658	278.896	67.2841	3.397e-05	3373.48	0.269418	16967	204.046	65.6818	0.00189262	3363.55	0.683255	0.426013
Categorical	QALY-costs per year (£20k per QALY)	Main Analysis MR	Overweight	65+ years	29040	299.187	57.4578	1.918e-07	5178.59	0.207367	16114	305.511	79.9785	0.0001335	2753.9	0.768732	12926	298.663	78.905	0.00015365	2429.61	0.0560621	0.951397
Categorical	QALY-costs per year (£20k per QALY)	Main Analysis MR	Obese	All	74646	205.322	25.0572	2.524e-16	4118.47	0.607708	36253	239.284	36.2272	3.973e-11	2380.01	0.682643	38393	174.985	33.1528	1.305e-07	1867.27	0.270132	0.190411
Categorical	QALY-costs per year (£20k per QALY)	Main Analysis MR	Obese	<50 years	14540	59.0296	42.3073	0.162938	862.716	0.0175786	7206	62.5378	61.3783	0.308255	473.332	0.155998	7334	68.7871	56.5483	0.223821	414.323	0.125143	0.94031
Categorical	QALY-costs per year (£20k per QALY)	Main Analysis MR	Obese	50-54 years	11332	143.81	55.6869	0.00980944	578.172	0.327398	5323	121.757	82.3234	0.139138	284.066	0.346367	6009	157.27	73.9142	0.033359	293.311	0.580192	0.748221
Categorical	QALY-costs per year (£20k per QALY)	Main Analysis MR	Obese	55-59 years	14066	270.917	51.4231	1.376e-07	814.114	0.210261	6651	351.859	70.8291	6.775e-07	538.15	0.104961	7415	188.505	73.7255	0.0105626	337.931	0.736314	0.110084
Categorical	QALY-costs per year (£20k per QALY)	Main Analysis MR	Obese	60-64 years	19747	246.401	49.0213	4.997e-07	1140.88	0.656125	9435	307.996	75.3692	4.379e-05	600.953	0.749228	10312	193.953	63.1689	0.00213784	554.548	0.383327	0.246178
Categorical	QALY-costs per year (£20k per QALY)	Main Analysis MR	Obese	65+ years	14961	309.231	70.4026	1.121e-05	749.03	0.647204	7638	329.101	96.598	0.00065701	508.344	0.715676	7323	283.373	98.0022	0.00383417	289.762	0.782952	0.739652
Categorical	QALY-costs per year (£20k per QALY)	Main Analysis MR	Overweight Or Obese	All	208962	196.327	16.0752	2.649e-34	8884.04	0.0277524	108321	210.611	24.3799	5.686e-18	4436.44	0.158845	100641	184.479	18.8877	1.558e-22	4523.69	0.063336	0.396813
Categorical	QALY-costs per year (£20k per QALY)	Main Analysis MR	Overweight Or Obese	<50 years	41769	95.1626	27.3577	0.0005043	2055.32	0.0018797	22567	72.5865	41.385	0.0794418	978.737	0.0189891	19202	112.821	32.0012	0.00042263	1091.06	0.0521295	0.441836
Categorical	QALY-costs per year (£20k per QALY)	Main Analysis MR	Overweight Or Obese	50-54 years	30171	157.151	30.8449	3.49e-07	1377.48	0.0996613	15018	157.413	48.9338	0.00129604	631.254	0.288237	15153	156.106	38.9873	6.228e-05	750.455	0.176805	0.983328
Categorical	QALY-costs per year (£20k per QALY)	Main Analysis MR	Overweight Or Obese	55-59 years	37649	192.036	31.0296	6.063e-10	1634.23	0.14776	18891	218.93	47.6932	4.424e-06	846.456	0.473945	18758	170.571	39.1837	1.342e-05	811.342	0.158739	0.433351
Categorical	QALY-costs per year (£20k per QALY)	Main Analysis MR	Overweight Or Obese	60-64 years	55372	242.69	31.5335	1.401e-14	2268.57	0.574237	28093	287.161	48.6037	3.458e-09	1109.47	0.673335	27279	205.899	38.2764	7.479e-08	1167.02	0.471489	0.189008
Categorical	QALY-costs per year (£20k per QALY)	Main Analysis MR	Overweight Or Obese	65+ years	44001	301.634	42.23	9.155e-13	1577.84	0.648124	23752	313.063	62.2927	5.017e-07	874.97	0.736891	20249	291.604	53.288	4.444e-08	724.036	0.66899	0.793495
Categorical	QALY-costs per year (£20k per QALY)	Multivariable Adjusted	All	All	310913	176.084	2.31817	0			144032	186.155	3.48482	0			166881	171.637	2.68104	0			0.00096024
Categorical	QALY-costs per year (£20k per QALY)	Multivariable Adjusted	All	<50 years	67788	121.901	3.88805	8.91e-216			31044	106.986	6.38473	5.072e-63			36744	129.842	4.61164	2.07e-174			0.00370873
Categorical	QALY-costs per year (£20k per QALY)	Multivariable Adjusted	All	50-54 years	45993	157.117	4.68956	4.27e-246			20096	149.984	7.80366	2.533e-82			25897	160.647	5.84729	3.62e-166			0.274168
Categorical	QALY-costs per year (£20k per QALY)	Multivariable Adjusted	All	55-59 years	56000	180.91	4.64636	0			25047	185.686	7.56261	4e-133			30953	178.094	5.64022	7.97e-219			0.420933
Categorical	QALY-costs per year (£20k per QALY)	Multivariable Adjusted	All	60-64 years	79457	209.43	4.39087	0			36813	236.851	7.11669	7.25e-243			42644	192.82	5.2347	5.08e-297			6.23e-07
Categorical	QALY-costs per year (£20k per QALY)	Multivariable Adjusted	All	65+ years	61675	229.239	5.76072	0			31032	253.323	8.63081	2.32e-189			30643	212.639	7.13678	4.55e-195			0.00028043
Categorical	QALY-costs per year (£20k per QALY)	Multivariable Adjusted	Normal	All	101951	-17.1538	9.28753	0.064752			35711	-65.0788	17.3309	0.00017329			66240	5.59586	10.8548	0.60619			0.00054818
Categorical	QALY-costs per year (£20k per QALY)	Multivariable Adjusted	Normal	<50 years	26019	-29.5089	15.7045	0.060243			8477	-107.203	30.0088	0.00035376			17542	1.74837	18.341	0.924056			0.00194933
Categorical	QALY-costs per year (£20k per QALY)	Multivariable Adjusted	Normal	50-54 years	15822	-16.3869	21.9656	0.455654			5078	-102.752	41.9579	0.0143282			10744	15.1587	25.3967	0.550589			0.016212
Categorical	QALY-costs per year (£20k per QALY)	Multivariable Adjusted	Normal	55-59 years	18351	-32.3695	20.7403	0.118593			6156	-155.135	40.2	0.00011382			12195	19.2029	24.3909	0.431108			0.00020918
Categorical	QALY-costs per year (£20k per QALY)	Multivariable Adjusted	Normal	60-64 years	24085	20.1663	19.7285	0.306691			8720	3.81302	36.2775	0.916291			15365	29.2086	22.8461	0.201075			0.55361
Categorical	QALY-costs per year (£20k per QALY)	Multivariable Adjusted	Normal	65+ years	17674	-19.2115	25.612	0.453196			7280	17.6251	43.0979	0.682573			10394	-38.4849	31.1279	0.21633			0.291234
Categorical	QALY-costs per year (£20k per QALY)	Multivariable Adjusted	Overweight	All	134316	174.346	9.22918	1.361e-79			72068	183.846	12.748	3.789e-47			62248	166.58	12.9193	4.877e-38			0.341437
Categorical	QALY-costs per year (£20k per QALY)	Multivariable Adjusted	Overweight	<50 years	27229	118.4	17.583	1.653e-11			15361	105.823	23.073	4.509e-06			11868	130.374	26.8191	1.166e-06			0.48771
Categorical	QALY-costs per year (£20k per QALY)	Multivariable Adjusted	Overweight	50-54 years	18839	153.959	21.8529	1.851e-12			9695	127.735	31.2562	4.375e-05			9144	183.231	31.3069	4.836e-09			0.209678
Categorical	QALY-costs per year (£20k per QALY)	Multivariable Adjusted	Overweight	55-59 years	23583	146.8	20.693	1.301e-12			12240	146.607	28.8593	3.774e-07			11343	149.542	28.9907	2.492e-07			0.942782
Categorical	QALY-costs per year (£20k per QALY)	Multivariable Adjusted	Overweight	60-64 years	35625	205.046	18.6471	3.987e-28			18658	219.068	26.7713	2.77e-16			16967	190.25	25.7278	1.417e-13			0.437671
Categorical	QALY-costs per year (£20k per QALY)	Multivariable Adjusted	Overweight	65+ years	29040	241.213	21.5608	4.692e-29			16114	299.048	29.5133	3.958e-24			12926	174.063	31.6924	3.968e-08			0.00390114
Categorical	QALY-costs per year (£20k per QALY)	Multivariable Adjusted	Obese	All	74646	217.121	5.77037	0			36253	231.657	8.67418	3.96e-157			38393	206.252	7.389	1.83e-171			0.0257782
Categorical	QALY-costs per year (£20k per QALY)	Multivariable Adjusted	Obese	<50 years	14540	144.825	10.2007	9.494e-46			7206	138.484	16.21	1.306e-17			7334	147.008	13.5162	1.493e-27			0.686308
Categorical	QALY-costs per year (£20k per QALY)	Multivariable Adjusted	Obese	50-54 years	11332	193.569	12.8532	2.967e-51			5323	192.113	19.9678	6.511e-22			6009	193.691	16.3156	1.665e-32			0.951202
Categorical	QALY-costs per year (£20k per QALY)	Multivariable Adjusted	Obese	55-59 years	14066	213.982	11.9992	3.921e-71			6651	248.828	18.9062	1.467e-39			7415	194.113	15.4464	3.21e-36			0.0250161
Categorical	QALY-costs per year (£20k per QALY)	Multivariable Adjusted	Obese	60-64 years	19747	260.416	11.7172	1.96e-109			9435	289.361	18.1724	4.385e-57			10312	242.225	14.6274	1.365e-61			0.0433252
Categorical	QALY-costs per year (£20k per QALY)	Multivariable Adjusted	Obese	65+ years	14961	288.255	15.4249	6.237e-78			7638	300.296	23.5809	3.792e-37			7323	279.643	20.2542	2.325e-43			0.506429
Categorical	QALY-costs per year (£20k per QALY)	Multivariable Adjusted	Overweight Or Obese	All	208962	223.956	3.20448	0			108321	237.39	4.62788	0			100641	213.604	3.97827	0			9.715e-05
Categorical	QALY-costs per year (£20k per QALY)	Multivariable Adjusted	Overweight Or Obese	<50 years	41769	157.871	5.50637	8.86e-181			22567	151.811	8.41805	1.054e-72			19202	161.711	7.3364	1.13e-107			0.37529
Categorical	QALY-costs per year (£20k per QALY)	Multivariable Adjusted	Overweight Or Obese	50-54 years	30171	200.696	6.69445	1.82e-197			15018	197.602	10.4488	9.172e-80			15153	202.388	8.66757	1.38e-120			0.724433
Categorical	QALY-costs per year (£20k per QALY)	Multivariable Adjusted	Overweight Or Obese	55-59 years	37649	229.071	6.38388	5.7e-282			18891	246.221	9.96944	1.13e-134			18758	217.522	8.20528	7.43e-155			0.026235
Categorical	QALY-costs per year (£20k per QALY)	Multivariable Adjusted	Overweight Or Obese	60-64 years	55372	255.221	6.16388	0			28093	289.801	9.30837	8.52e-213			27279	230.298	7.7374	1.13e-194			8.84e-07
Categorical	QALY-costs per year (£20k per QALY)	Multivariable Adjusted	Overweight Or Obese	65+ years	44001	285.872	7.91237	7.74e-286			23752	303.549	11.4893	8.06e-154			20249	271.384	10.3666	4.66e-151			0.0376618
Categorical	QALY-costs per year (£30k per QALY)	Main Analysis MR	All	All	310913	236.429	27.1229	2.858e-18	5168.05	0.404519	144032	264.087	39.7398	3.024e-11	2606.11	0.570108	166881	217.574	31.4624	4.666e-12	2651.63	0.372582	0.358804
Categorical	QALY-costs per year (£30k per QALY)	Main Analysis MR	All	<50 years	67788	117.976	42.6011	0.00561726	1452.27	0.0625798	31044	78.3925	65.4065	0.230706	658.224	0.176746	36744	143.987	47.2116	0.00228978	812.884	0.30897	0.416124
Categorical	QALY-costs per year (£30k per QALY)	Main Analysis MR	All	50-54 years	45993	191.032	47.6023	5.993e-05	868.134	0.533002	20096	199.9	74.4111	0.00722215	411.159	0.69998	25897	187.9	61.7719	0.00235144	467.175	0.467065	0.901249
Categorical	QALY-costs per year (£30k per QALY)	Main Analysis MR	All	55-59 years	56000	230.218	51.0243	6.424e-06	902.443	0.550551	25047	237.393	77.5814	0.00221392	500.282	0.630287	30953	227.787	65.6622	0.00052226	433.743	0.632846	0.924701
Categorical	QALY-costs per year (£30k per QALY)	Main Analysis MR	All	60-64 years	79457	305.067	53.0389	8.832e-09	1194.41	0.639184	36813	365.562	79.2225	3.943e-06	612.839	0.592201	42644	260.045	65.5581	7.29e-05	600.057	0.697434	0.304829
Categorical	QALY-costs per year (£30k per QALY)	Main Analysis MR	All	65+ years	61675	389.489	72.9708	9.418e-08	772.239	0.214887	31032	483.122	108.482	8.449e-06	427.331	0.154662	30643	305.665	91.1108	0.00079401	360.372	0.712907	0.210339
Categorical	QALY-costs per year (£30k per QALY)	Main Analysis MR	Normal	All	101951	94.4823	53.6477	0.0782109	7849.84	0.0028745	35711	100.034	75.4981	0.185178	4219.79	0.0019578	66240	93.9296	68.5021	0.170315	4076.34	0.107967	0.952255
Categorical	QALY-costs per year (£30k per QALY)	Main Analysis MR	Normal	<50 years	26019	66.6938	95.2682	0.483887	1784.89	0.103132	8477	1.13041	141.179	0.993612	891.49	0.1491	17542	107.847	117.779	0.359839	990.883	0.18271	0.561625
Categorical	QALY-costs per year (£30k per QALY)	Main Analysis MR	Normal	50-54 years	15822	91.068	115.943	0.432187	1279.25	0.187257	5078	71.2137	176.699	0.686931	600.93	0.131551	10744	101.428	151.505	0.503195	710.916	0.437256	0.896716
Categorical	QALY-costs per year (£30k per QALY)	Main Analysis MR	Normal	55-59 years	18351	48.845	113.093	0.665813	1369.69	0.313711	6156	-177.389	177.861	0.318596	714.138	0.770066	12195	195.357	145.775	0.180204	726.003	0.180542	0.105046
Categorical	QALY-costs per year (£30k per QALY)	Main Analysis MR	Normal	60-64 years	24085	115.371	106.278	0.277675	1946.66	0.294886	8720	94.7316	151.332	0.531324	1139.95	0.417531	15365	129.271	139.11	0.352749	945.024	0.443929	0.86656
Categorical	QALY-costs per year (£30k per QALY)	Main Analysis MR	Normal	65+ years	17674	157.863	130.756	0.227313	1458.28	0.091963	7280	468.607	196.425	0.0170477	838.897	0.0057999	10394	-90.0701	171.992	0.600496	694.37	0.687237	0.0323671
Categorical	QALY-costs per year (£30k per QALY)	Main Analysis MR	Overweight	All	134316	249.458	36.2269	5.738e-12	25318.8	0.596924	72068	256.565	49.1805	1.82e-07	12826	0.618548	62248	245.001	47.3015	2.224e-07	12501.8	0.600698	0.865431
Categorical	QALY-costs per year (£30k per QALY)	Main Analysis MR	Overweight	<50 years	27229	125.155	69.0669	0.0699731	5302.82	0.32434	15361	96.2562	88.6971	0.277823	2812.65	0.345264	11868	151.608	94.3924	0.108242	2481.34	0.609025	0.669132
Categorical	QALY-costs per year (£30k per QALY)	Main Analysis MR	Overweight	50-54 years	18839	196.466	77.2883	0.0110225	3674.42	0.659668	9695	234.423	112.205	0.0366864	1723.25	0.530084	9144	160.76	107.994	0.136594	1948.61	0.282086	0.636207
Categorical	QALY-costs per year (£30k per QALY)	Main Analysis MR	Overweight	55-59 years	23583	141.528	74.9364	0.05894	4377.07	0.277601	12240	127.312	106.722	0.232897	2132.81	0.378006	11343	161.227	98.8403	0.10285	2242.93	0.532725	0.815637
Categorical	QALY-costs per year (£30k per QALY)	Main Analysis MR	Overweight	60-64 years	35625	336.89	68.7827	9.687e-07	6745.43	0.345081	18658	382.355	95.2813	5.998e-05	3373.48	0.307972	16967	293.506	92.6012	0.00152667	3363.55	0.619291	0.503681
Categorical	QALY-costs per year (£30k per QALY)	Main Analysis MR	Overweight	65+ years	29040	402.227	81.2707	7.451e-07	5178.59	0.272781	16114	409.449	112.449	0.00027138	2753.9	0.735327	12926	403.071	111.869	0.00031448	2429.61	0.0770963	0.967927
Categorical	QALY-costs per year (£30k per QALY)	Main Analysis MR	Obese	All	74646	286.015	35.5466	8.54e-16	4118.47	0.608709	36253	335.833	51.233	5.564e-11	2380.01	0.660116	38393	241.635	47.0749	2.852e-07	1867.27	0.250053	0.175774
Categorical	QALY-costs per year (£30k per QALY)	Main Analysis MR	Obese	<50 years	14540	82.2462	60.2509	0.172234	862.716	0.0178717	7206	82.965	87.6235	0.343723	473.332	0.151884	7334	98.4137	80.2319	0.219967	414.323	0.142657	0.896541
Categorical	QALY-costs per year (£30k per QALY)	Main Analysis MR	Obese	50-54 years	11332	197.593	79.0279	0.0124089	578.172	0.304095	5323	162.094	116.29	0.163356	284.066	0.327446	6009	220.136	105.045	0.0361149	293.311	0.570754	0.711099
Categorical	QALY-costs per year (£30k per QALY)	Main Analysis MR	Obese	55-59 years	14066	380.619	72.6458	1.611e-07	814.114	0.198371	6651	499.172	100.286	6.441e-07	538.15	0.0866015	7415	260.923	104.255	0.012324	337.931	0.714946	0.0995652
Categorical	QALY-costs per year (£30k per QALY)	Main Analysis MR	Obese	60-64 years	19747	339.628	69.2275	9.296e-07	1140.88	0.628742	9435	430.257	105.689	4.681e-05	600.953	0.73889	10312	262.783	89.7588	0.00341521	554.548	0.348965	0.227125
Categorical	QALY-costs per year (£30k per QALY)	Main Analysis MR	Obese	65+ years	14961	435.69	99.1326	1.108e-05	749.03	0.627708	7638	470.525	135.26	0.00050388	508.344	0.672621	7323	392.871	138.423	0.0045369	289.762	0.768532	0.688243
Categorical	QALY-costs per year (£30k per QALY)	Main Analysis MR	Overweight Or Obese	All	208962	272.066	23.0258	3.238e-32	8884.04	0.020783	108321	291.446	34.821	5.77e-17	4436.44	0.141839	100641	255.983	26.8686	1.616e-21	4523.69	0.0583538	0.420062
Categorical	QALY-costs per year (£30k per QALY)	Main Analysis MR	Overweight Or Obese	<50 years	41769	132.784	39.3637	0.00074285	2055.32	0.0021257	22567	100.477	59.6789	0.0922549	978.737	0.0181697	19202	157.976	45.6491	0.00053885	1091.06	0.0597769	0.44411
Categorical	QALY-costs per year (£30k per QALY)	Main Analysis MR	Overweight Or Obese	50-54 years	30171	214.907	43.8328	9.445e-07	1377.48	0.0792233	15018	212.89	69.4603	0.00217727	631.254	0.258944	15153	215.405	55.5091	0.00010423	750.455	0.161191	0.977436
Categorical	QALY-costs per year (£30k per QALY)	Main Analysis MR	Overweight Or Obese	55-59 years	37649	269.937	44.1529	9.736e-10	1634.23	0.166247	18891	309.849	67.8658	4.981e-06	846.456	0.522886	18758	238.394	55.5061	1.748e-05	811.342	0.157318	0.415069
Categorical	QALY-costs per year (£30k per QALY)	Main Analysis MR	Overweight Or Obese	60-64 years	55372	337.619	44.7664	4.636e-14	2268.57	0.540035	28093	396.896	68.7354	7.729e-09	1109.47	0.633371	27279	288.357	54.1756	1.023e-07	1167.02	0.479544	0.214909
Categorical	QALY-costs per year (£30k per QALY)	Main Analysis MR	Overweight Or Obese	65+ years	44001	413.571	59.8311	4.768e-12	1577.84	0.639241	23752	430.699	87.6909	9.035e-07	874.97	0.712413	20249	398.408	75.4565	1.292e-07	724.036	0.686717	0.780146
Categorical	QALY-costs per year (£30k per QALY)	Multivariable Adjusted	All	All	310913	244.944	3.33005	0			144032	259.271	4.96302	0			166881	238.512	3.83309	0			0.00093139
Categorical	QALY-costs per year (£30k per QALY)	Multivariable Adjusted	All	<50 years	67788	170.334	5.55443	1.6e-206			31044	149.476	9.12567	2.671e-60			36744	181.451	6.59311	9.78e-167			0.00450923
Categorical	QALY-costs per year (£30k per QALY)	Multivariable Adjusted	All	50-54 years	45993	218.941	6.68641	3.68e-235			20096	209.371	11.1048	2.719e-79			25897	223.647	8.34235	2.57e-158			0.304052
Categorical	QALY-costs per year (£30k per QALY)	Multivariable Adjusted	All	55-59 years	56000	252.156	6.63732	0			25047	258.656	10.7223	1.43e-128			30953	248.353	8.04536	3.11e-209			0.442132
Categorical	QALY-costs per year (£30k per QALY)	Multivariable Adjusted	All	60-64 years	79457	290.704	6.23228	0			36813	329.437	10.082	3.47e-234			42644	267.234	7.40895	6.94e-285			6.639e-07
Categorical	QALY-costs per year (£30k per QALY)	Multivariable Adjusted	All	65+ years	61675	317.342	8.1936	0			31032	352.219	12.1752	5.13e-184			30643	293.322	10.1283	2.06e-184			0.00020014
Categorical	QALY-costs per year (£30k per QALY)	Multivariable Adjusted	Normal	All	101951	-26.8696	13.2317	0.0422856			35711	-94.6083	24.6033	0.00012038			66240	5.05863	15.471	0.743687			0.00060513
Categorical	QALY-costs per year (£30k per QALY)	Multivariable Adjusted	Normal	<50 years	26019	-43.7649	22.4937	0.0516962			8477	-154.103	43.036	0.00034253			17542	0.721618	26.2535	0.978072			0.00213191
Categorical	QALY-costs per year (£30k per QALY)	Multivariable Adjusted	Normal	50-54 years	15822	-26.4271	31.1944	0.396897			5078	-144.568	59.9008	0.0158023			10744	16.5153	36.0347	0.646725			0.0212038
Categorical	QALY-costs per year (£30k per QALY)	Multivariable Adjusted	Normal	55-59 years	18351	-43.792	29.386	0.136163			6156	-217.577	56.9082	0.00013168			12195	29.2794	34.6026	0.397463			0.00021021
Categorical	QALY-costs per year (£30k per QALY)	Multivariable Adjusted	Normal	60-64 years	24085	22.773	28.0107	0.416212			8720	3.30835	51.3088	0.948589			15365	33.8095	32.4245	0.297081			0.615297
Categorical	QALY-costs per year (£30k per QALY)	Multivariable Adjusted	Normal	65+ years	17674	-31.7569	36.2299	0.380736			7280	15.8343	60.3645	0.793082			10394	-56.9736	44.2321	0.197725			0.3306
Categorical	QALY-costs per year (£30k per QALY)	Multivariable Adjusted	Overweight	All	134316	242.426	13.1071	2.234e-76			72068	256.394	18.061	9.7e-46			62248	230.756	18.3585	3.11e-36			0.31947
Categorical	QALY-costs per year (£30k per QALY)	Multivariable Adjusted	Overweight	<50 years	27229	167.792	25.0667	2.174e-11			15361	151.81	32.8445	3.799e-06			11868	182.75	38.3565	1.893e-06			0.540085
Categorical	QALY-costs per year (£30k per QALY)	Multivariable Adjusted	Overweight	50-54 years	18839	212.269	31.0965	8.724e-12			9695	177	44.5079	6.984e-05			9144	251.904	44.7728	1.841e-08			0.235431
Categorical	QALY-costs per year (£30k per QALY)	Multivariable Adjusted	Overweight	55-59 years	23583	205.301	29.3976	2.877e-12			12240	205.257	40.9758	5.465e-07			11343	208.938	41.1744	3.886e-07			0.949469
Categorical	QALY-costs per year (£30k per QALY)	Multivariable Adjusted	Overweight	60-64 years	35625	284.492	26.3	2.855e-27			18658	305.741	37.7982	6.027e-16			16967	262.054	36.2713	5.017e-13			0.404319
Categorical	QALY-costs per year (£30k per QALY)	Multivariable Adjusted	Overweight	65+ years	29040	333.099	30.3494	5.014e-28			16114	412.834	41.525	2.738e-23			12926	240.821	44.835	7.819e-08			0.00488104
Categorical	QALY-costs per year (£30k per QALY)	Multivariable Adjusted	Obese	All	74646	302.138	8.17718	7.57e-299			36253	322.749	12.1864	1.47e-154			38393	286.77	10.4809	7.97e-165			0.0251942
Categorical	QALY-costs per year (£30k per QALY)	Multivariable Adjusted	Obese	<50 years	14540	201.373	14.4746	5.348e-44			7206	192.748	23.0611	6.371e-17			7334	204.326	19.1749	1.636e-26			0.699466
Categorical	QALY-costs per year (£30k per QALY)	Multivariable Adjusted	Obese	50-54 years	11332	270.224	18.1865	6.127e-50			5323	266.382	28.262	4.282e-21			6009	271.599	22.9939	3.392e-32			0.886154
Categorical	QALY-costs per year (£30k per QALY)	Multivariable Adjusted	Obese	55-59 years	14066	297.838	16.9364	3.173e-69			6651	346.383	26.5693	7.54e-39			7415	270.26	21.844	3.694e-35			0.0268874
Categorical	QALY-costs per year (£30k per QALY)	Multivariable Adjusted	Obese	60-64 years	19747	361.457	16.5438	8.04e-106			9435	401.691	25.5152	7.645e-56			10312	336.159	20.667	1.735e-59			0.0459561
Categorical	QALY-costs per year (£30k per QALY)	Multivariable Adjusted	Obese	65+ years	14961	401.622	21.6647	1.018e-76			7638	422.102	33.095	2.952e-37			7323	387.018	28.4088	2.915e-42			0.421179
Categorical	QALY-costs per year (£30k per QALY)	Multivariable Adjusted	Overweight Or Obese	All	208962	312.196	4.57572	0			108321	331.282	6.55208	0			100641	297.543	5.67638	0			9.943e-05
Categorical	QALY-costs per year (£30k per QALY)	Multivariable Adjusted	Overweight Or Obese	<50 years	41769	220.766	7.83841	1.59e-174			22567	212.356	12.0096	5.749e-70			19202	226.126	10.4577	1.09e-103			0.387187
Categorical	QALY-costs per year (£30k per QALY)	Multivariable Adjusted	Overweight Or Obese	50-54 years	30171	280.192	9.52514	3.43e-190			15018	275.96	14.8675	6.602e-77			15153	282.519	12.3261	2.9e-116			0.734146
Categorical	QALY-costs per year (£30k per QALY)	Multivariable Adjusted	Overweight Or Obese	55-59 years	37649	319.455	9.07035	9.98e-272			18891	343.299	14.1269	1.91e-130			18758	303.493	11.6458	1.03e-149			0.0296877
Categorical	QALY-costs per year (£30k per QALY)	Multivariable Adjusted	Overweight Or Obese	60-64 years	55372	355.639	8.72159	0			28093	404.059	13.1183	2.53e-208			27279	320.776	10.9376	4.58e-189			1.082e-06
Categorical	QALY-costs per year (£30k per QALY)	Multivariable Adjusted	Overweight Or Obese	65+ years	44001	396.978	11.2208	3.63e-274			23752	423.376	16.181	6.66e-151			20249	375.32	14.6969	7.57e-144			0.0279184
QALY-costs are a representation of the combined effect of a unit increase in BMI on both QALYs (at a specified value) and healthcare costs: QALY-costs = effect of BMI on total healthcare costs - effect of BMI on QALYs*value, where value = £10k, £20k or £30k	QALY-costs are a representation of the combined effect of a unit increase in BMI on both QALYs (at a specified value) and healthcare costs: QALY-costs = effect of BMI on total healthcare costs - effect of BMI on QALYs*value, where value = £10k, £20k or £30k
