# Supplementary material for: Long-term cost-effectiveness of interventions for obesity: A mendelian randomisation study
Source: PLoS Med. 2021 Aug 27;18(8):e1003725. doi: 10.1371/journal.pmed.1003725 (PMC8437285; doi:10.1371/journal.pmed.1003725)
Supplement: S5 Table — (XLSX) [file pmed.1003725.s010.xlsx]

## Sheet: Sheet1
S5 table: Age interaction analysis results
Legend: Results from the age interaction Mendelian randomization and multivariable adjusted analyses (sensitivity analysis b). Beta = beta coefficient from analysis, BMI = body mass index, MR = Mendelian randomization, N = number of participants in the analysis, P = P value, QALY = quality-adjusted life year, SE = standard error. Results for QALYs are expressed as percentage points, e.g. 0.65% is…
Outcome	Type	Sex = All										Sex = Male										Sex = Female										P value for sex differences
		N	Beta			SE			P			N	Beta			SE			P			N	Beta			SE			P
			BMI	Age	Interaction	BMI	Age	Interaction	BMI	Age	Interaction		BMI	Age	Interaction	BMI	Age	Interaction	BMI	Age	Interaction		BMI	Age	Interaction	BMI	Age	Interaction	BMI	Age	Interaction	BMI	Age	Interaction
QALYs per year	Main Analysis MR	310913	-0.0011752	-0.0050967	-0.0003183	0.0018412	0.0002512	0.0001052	0.523305	1.569e-91	0.00247177	144032	0.0008391	-0.0052653	-0.0004724	0.0025561	0.0004017	0.000145	0.742711	3.033e-39	0.00112392	166881	-0.0028533	-0.0048242	-0.0001898	0.0020997	0.0002497	0.0001216	0.174163	3.783e-83	0.118753	0.264319	0.350987	0.135437
QALYs per year	Multivariable Adjusted	310913	-0.0043571	-0.0054386	-0.0001586	0.0002558	6.84e-05	1.37e-05	4.453e-65	0	7.215e-31	144032	-0.0032856	-0.0058988	-0.0002344	0.0003828	9.87e-05	1.98e-05	9.297e-18	0	2.477e-32	166881	-0.0053786	-0.0049651	-9.2e-05	0.000291	8.33e-05	1.6e-05	2.904e-76	0	8.462e-09	1.346e-05	4.82e-13	2.167e-08
Primary healthcare costs per year	Main Analysis MR	310913	1.0332	10.3439	1.16566	5.99459	0.806417	0.342289	0.863158	1.158e-37	0.0006605	144032	-2.54077	10.4407	1.41241	8.43782	1.27097	0.468354	0.763325	2.125e-16	0.00256392	166881	3.87431	10.0504	0.963324	6.64011	0.812962	0.393334	0.559577	4.157e-35	0.0143204	0.550199	0.795868	0.462784
Primary healthcare costs per year	Multivariable Adjusted	310913	13.5598	12.0907	0.386786	0.856996	0.227118	0.044748	2.176e-56	0	5.445e-18	144032	12.3471	12.8752	0.500979	1.21604	0.292391	0.0616159	3.194e-24	0	4.269e-16	166881	14.9645	11.3092	0.281074	0.95821	0.279514	0.0514127	5.565e-55	0	4.576e-08	0.0909187	0.00010817	0.00613825
Secondary healthcare costs per year	Main Analysis MR	310913	2.57618	17.5184	1.12978	6.46974	1.02688	0.433335	0.690491	2.953e-65	0.00912946	144032	1.23612	21.0025	1.44765	10.7228	1.93199	0.715918	0.908224	1.585e-27	0.0431665	166881	4.91613	14.2595	0.817106	7.99239	1.11381	0.530636	0.538488	1.588e-37	0.123594	0.783188	0.00249699	0.479205
Secondary healthcare costs per year	Multivariable Adjusted	310913	5.01355	18.282	0.819451	1.08315	0.296576	0.0569662	3.68e-06	0	6.44e-47	144032	2.63613	22.3974	0.948668	1.91391	0.486931	0.0986175	0.168402	0	6.604e-22	166881	8.99356	14.6176	0.607652	1.29204	0.373822	0.0687643	3.384e-12	0	9.855e-19	0.00590361	8.316e-37	0.00456117
Total healthcare costs per year	Main Analysis MR	310913	3.60938	27.8623	2.29543	9.29497	1.38287	0.584675	0.697783	2.79e-90	8.637e-05	144032	-1.30465	31.4433	2.86007	14.4463	2.45825	0.908802	0.928041	1.843e-37	0.00164914	166881	8.79044	24.31	1.78043	11.032	1.46884	0.704068	0.42556	1.588e-61	0.0114461	0.578635	0.0127386	0.347668
Total healthcare costs per year	Multivariable Adjusted	310913	18.5734	30.3727	1.20624	1.46276	0.396149	0.0767416	6.102e-37	0	1.136e-55	144032	14.9833	35.2727	1.44965	2.41474	0.605974	0.123902	5.472e-10	0	1.276e-31	166881	23.9581	25.9268	0.888726	1.71284	0.49685	0.0913931	1.863e-44	0	2.377e-22	0.00243374	8.615e-33	0.00026924
QALY-costs per year (£10k per QALY)	Main Analysis MR	310913	15.361	78.8292	5.47828	22.7267	3.19314	1.33036	0.499104	1.47e-134	3.823e-05	144032	-9.69539	84.0967	7.5837	32.9815	5.38263	1.94841	0.768785	5.019e-55	9.932e-05	166881	37.3237	72.5515	3.67818	26.4635	3.2939	1.58441	0.158426	1.62e-107	0.0202607	0.266167	0.067322	0.119903
QALY-costs per year (£10k per QALY)	Multivariable Adjusted	310913	62.1442	84.7583	2.79232	3.25996	0.89951	0.173821	5.138e-81	0	4.537e-58	144032	47.8391	94.2604	3.79365	5.07203	1.32373	0.261261	4.026e-21	0	8.981e-48	166881	77.7445	75.5779	1.80859	3.83833	1.11702	0.208291	3.224e-91	0	3.856e-18	2.581e-06	3.994e-27	2.833e-09
QALY-costs per year (£20k per QALY)	Main Analysis MR	310913	27.1125	129.796	8.66112	40.3064	5.57667	2.32582	0.501163	7.97e-120	0.00019616	144032	-18.0861	136.75	12.3073	57.2152	9.17507	3.31242	0.751921	3.08e-50	0.00020279	166881	65.857	120.793	5.57592	46.4826	5.65812	2.73581	0.156539	4.02e-101	0.0415372	0.25482	0.138787	0.117148
QALY-costs per year (£20k per QALY)	Multivariable Adjusted	310913	105.715	139.144	4.37841	5.6743	1.54812	0.303712	1.818e-77	0	4.086e-47	144032	80.6949	153.248	6.13764	8.65632	2.25495	0.446736	1.141e-20	0	5.94e-43	166881	131.531	125.229	2.72845	6.59326	1.90687	0.359782	1.52e-88	0	3.36e-14	2.985e-06	2.356e-21	2.79e-09
QALY-costs per year (£30k per QALY)	Main Analysis MR	310913	38.8642	180.763	11.844	58.4013	8.03875	3.35568	0.505751	5.63e-112	0.00041629	144032	-26.4769	189.404	17.031	82.2562	13.1023	4.72793	0.747541	2.307e-47	0.00031553	166881	94.3902	169.035	7.47367	67.1019	8.10253	3.92665	0.159525	1.187e-96	0.056999	0.254871	0.1861	0.119929
QALY-costs per year (£30k per QALY)	Multivariable Adjusted	310913	149.286	193.53	5.9645	8.17622	2.21801	0.438145	1.769e-74	0	3.349e-42	144032	113.551	212.236	8.48164	12.3875	3.21944	0.639764	4.884e-20	0	4.086e-40	166881	185.317	174.88	3.64831	9.44186	2.72253	0.516261	9.054e-86	0	1.586e-12	4.073e-06	8.009e-19	4.119e-09
QALY-costs are a representation of the combined effect of a unit increase in BMI on both QALYs (at a specified value) and healthcare costs: QALY-costs = effect of BMI on total healthcare costs - effect of BMI on QALYs*value, where value = £10k, £20k or £30k. Main imputation model used for these analyses. Blue cells represent the P values used to determine whether there was evidence for an interac…
