# Supplementary material for: Long-term cost-effectiveness of interventions for obesity: A mendelian randomisation study
Source: PLoS Med. 2021 Aug 27;18(8):e1003725. doi: 10.1371/journal.pmed.1003725 (PMC8437285; doi:10.1371/journal.pmed.1003725)
Supplement: S6 Table — (XLSX) [file pmed.1003725.s011.xlsx]

## Sheet: Sheet1
S6 Table: BMI quantile results
Legend: Results from the PRS-free BMI quantile Mendelian randomization and multivariable adjusted analyses used to inform the non-linear analyses (sensitivity analysis d). Beta = beta coefficient from analysis, BMI = body mass index, MR = Mendelian randomization, N = number of participants in the analysis, P = P value, QALY = quality-adjusted life year, SE = standard error. Results for QALYs are …
Outcome	Type	BMI category	Sex = All					Sex = Male					Sex = Female					P value for sex differences
			N	Mean PRS-free BMI	Beta	SE	P	N	Mean PRS-free BMI	Beta	SE	P	N	Mean PRS-free BMI	Beta	SE	P
QALYs per year	Main Analysis MR	1	6304	18.8745	0.015361	0.0056001	0.0060887	1281	18.877	0.0305515	0.0113548	0.00713159	5023	18.8738	0.0105859	0.0063188	0.0938746	0.124425
QALYs per year	Main Analysis MR	2	6339	20.3288	0.0044286	0.0046224	0.338023	1435	20.3302	0.011153	0.0097654	0.253415	4904	20.3284	0.0016962	0.0051842	0.743522	0.392363
QALYs per year	Main Analysis MR	3	6284	21.0287	0.0009856	0.0042316	0.815817	1566	21.0318	-0.0067669	0.0092056	0.462286	4718	21.0277	0.0029098	0.0047946	0.543918	0.351178
QALYs per year	Main Analysis MR	4	6311	21.5446	0.0013784	0.0044443	0.756452	1726	21.5469	0.0121719	0.0094567	0.19805	4585	21.5437	-0.0031231	0.0049936	0.531698	0.152653
QALYs per year	Main Analysis MR	5	6255	21.9689	0.0009628	0.0043257	0.823857	1893	21.971	0.0003925	0.0080803	0.961257	4362	21.9681	0.000645	0.0051349	0.900037	0.978958
QALYs per year	Main Analysis MR	6	6249	22.3305	-0.0003415	0.0041846	0.934965	2019	22.3267	0.0016622	0.0068794	0.809072	4230	22.3323	-0.0014394	0.0052186	0.78268	0.719442
QALYs per year	Main Analysis MR	7	6285	22.6543	-0.0005745	0.0043415	0.894721	2076	22.657	-0.0042758	0.0073784	0.562245	4209	22.6529	0.0011206	0.0051797	0.828718	0.549433
QALYs per year	Main Analysis MR	8	6277	22.9476	-0.0026027	0.0047821	0.586261	2166	22.9482	0.0003077	0.0080745	0.969603	4111	22.9473	-0.0040141	0.0058054	0.489289	0.663872
QALYs per year	Main Analysis MR	9	6266	23.2249	0.0006627	0.0043155	0.877949	2307	23.225	-0.00358	0.0071959	0.61883	3959	23.2249	0.003368	0.005386	0.531755	0.439517
QALYs per year	Main Analysis MR	10	6218	23.483	-0.0021079	0.0042966	0.623702	2370	23.4843	-0.0070403	0.0076558	0.357776	3848	23.4822	0.0014657	0.0054284	0.787158	0.364755
QALYs per year	Main Analysis MR	11	6233	23.7298	-0.0068798	0.0045043	0.126664	2505	23.7324	-0.0021084	0.0071226	0.76722	3728	23.7281	-0.0094028	0.0056455	0.095808	0.422215
QALYs per year	Main Analysis MR	12	6280	23.9623	-0.0036539	0.0043479	0.40069	2595	23.9655	-0.0067385	0.0073972	0.362318	3685	23.96	-0.0015932	0.0052522	0.761626	0.570614
QALYs per year	Main Analysis MR	13	6242	24.1883	-0.0034171	0.0043556	0.432729	2604	24.1883	-0.0025055	0.0068185	0.713279	3638	24.1883	-0.0041257	0.0054924	0.452557	0.853195
QALYs per year	Main Analysis MR	14	6185	24.4106	-0.0052243	0.00403	0.194855	2714	24.4115	-0.0021677	0.0062516	0.728786	3471	24.4099	-0.0069092	0.0055767	0.215366	0.571404
QALYs per year	Main Analysis MR	15	6243	24.629	-0.0043553	0.0044413	0.326769	2749	24.6291	-0.0062941	0.0068223	0.356233	3494	24.6289	-0.0030827	0.005708	0.589151	0.718087
QALYs per year	Main Analysis MR	16	6235	24.8385	-0.0062044	0.0044142	0.159862	2896	24.8381	-0.0072235	0.0067077	0.281528	3339	24.8388	-0.0050666	0.0058676	0.387876	0.808762
QALYs per year	Main Analysis MR	17	6209	25.0446	-0.0073332	0.0044547	0.0997297	2917	25.0452	-0.00587	0.0066074	0.37433	3292	25.044	-0.0084686	0.0057948	0.143901	0.767473
QALYs per year	Main Analysis MR	18	6253	25.2485	-0.0067662	0.0042197	0.108826	3053	25.2482	-0.0029615	0.0061479	0.630008	3200	25.2488	-0.0114198	0.0058716	0.0517848	0.319765
QALYs per year	Main Analysis MR	19	6228	25.4519	-0.002684	0.0044517	0.546566	2989	25.4514	-0.0020289	0.0063009	0.747449	3239	25.4524	-0.0027039	0.006238	0.664689	0.939321
QALYs per year	Main Analysis MR	20	6286	25.652	-0.0021567	0.0044751	0.629844	3142	25.652	-0.0014532	0.006541	0.824184	3144	25.6519	-0.002452	0.0059705	0.681304	0.910204
QALYs per year	Main Analysis MR	21	6219	25.8498	-0.0046855	0.0044806	0.295682	3153	25.8509	-0.0035056	0.0066277	0.596851	3066	25.8486	-0.0067236	0.0062643	0.283126	0.724193
QALYs per year	Main Analysis MR	22	6209	26.05	-0.0037738	0.0044942	0.401077	3199	26.0507	-0.0031443	0.0063439	0.620145	3010	26.0493	-0.0040808	0.0064224	0.525165	0.917376
QALYs per year	Main Analysis MR	23	6238	26.2482	-0.0069082	0.004351	0.112348	3229	26.2488	-0.0079802	0.0061071	0.191311	3009	26.2476	-0.0058394	0.0061432	0.341833	0.804798
QALYs per year	Main Analysis MR	24	6228	26.4523	-0.0041707	0.0045938	0.363931	3274	26.4522	-0.0007772	0.0060025	0.896974	2954	26.4524	-0.0084997	0.0066496	0.201175	0.388657
QALYs per year	Main Analysis MR	25	6163	26.6567	-0.0087863	0.0044069	0.0461809	3322	26.6569	-0.0077594	0.0063861	0.224351	2841	26.6565	-0.0096814	0.0063809	0.129205	0.831407
QALYs per year	Main Analysis MR	26	6219	26.862	-0.0063144	0.0046364	0.173225	3408	26.8618	-0.007256	0.0062456	0.245327	2811	26.8622	-0.0055264	0.0067227	0.411042	0.850499
QALYs per year	Main Analysis MR	27	6219	27.073	-0.0104223	0.0044363	0.0188075	3302	27.0728	-0.0122657	0.0059112	0.037985	2917	27.0732	-0.0087238	0.0065807	0.184949	0.688857
QALYs per year	Main Analysis MR	28	6185	27.2879	-0.0074415	0.0044656	0.0956304	3439	27.2873	-0.0107066	0.0060853	0.0785092	2746	27.2886	-0.0037624	0.0067911	0.579564	0.44634
QALYs per year	Main Analysis MR	29	6180	27.5062	-0.0091832	0.0045424	0.0432121	3439	27.5047	-0.0062007	0.0059724	0.299162	2741	27.508	-0.0137381	0.0071718	0.0554215	0.41932
QALYs per year	Main Analysis MR	30	6228	27.7317	-0.014347	0.0044376	0.00122468	3442	27.7312	-0.0138109	0.0060854	0.0232359	2786	27.7323	-0.0154299	0.0065002	0.0176083	0.855725
QALYs per year	Main Analysis MR	31	6171	27.9649	-0.0074514	0.0046435	0.108564	3469	27.9637	-0.0048822	0.0060359	0.418594	2702	27.9665	-0.012148	0.0067945	0.073789	0.424018
QALYs per year	Main Analysis MR	32	6215	28.2037	-0.0056822	0.0044642	0.203075	3472	28.2041	-0.0089406	0.006033	0.138352	2743	28.2033	-0.000485	0.0067743	0.942923	0.351273
QALYs per year	Main Analysis MR	33	6218	28.4483	-0.0050448	0.0044939	0.26161	3479	28.4474	-0.0049195	0.0060422	0.415538	2739	28.4496	-0.0055886	0.0065704	0.395001	0.940243
QALYs per year	Main Analysis MR	34	6202	28.7066	-0.0059276	0.0045324	0.190938	3514	28.7067	-0.0057767	0.0058496	0.323379	2688	28.7064	-0.0074127	0.0070568	0.293517	0.858342
QALYs per year	Main Analysis MR	35	6212	28.9744	-0.0045539	0.0047209	0.334724	3544	28.9746	-0.0094994	0.0062491	0.128481	2668	28.9742	0.0013405	0.0069497	0.847055	0.246121
QALYs per year	Main Analysis MR	36	6216	29.2585	-0.0073935	0.0044905	0.0996644	3480	29.2571	-0.010079	0.0059633	0.0909965	2736	29.2603	-0.0040622	0.0070066	0.562069	0.51315
QALYs per year	Main Analysis MR	37	6185	29.5564	-0.0071765	0.0043995	0.102842	3445	29.5554	-0.0063312	0.0059943	0.290875	2740	29.5576	-0.0076323	0.0068495	0.265161	0.88633
QALYs per year	Main Analysis MR	38	6120	29.8663	-0.0022594	0.0047238	0.632442	3487	29.8667	-0.003656	0.0064203	0.56905	2633	29.8657	-0.000903	0.0066158	0.891436	0.765222
QALYs per year	Main Analysis MR	39	6196	30.1999	-0.0112568	0.0044788	0.0119594	3455	30.1992	-0.0156934	0.0059956	0.00885819	2741	30.2007	-0.0043832	0.0066333	0.508743	0.205896
QALYs per year	Main Analysis MR	40	6217	30.5628	-0.0025778	0.0045809	0.573626	3430	30.5628	-0.0078336	0.0062045	0.20674	2787	30.5628	0.0044487	0.0067936	0.512576	0.181887
QALYs per year	Main Analysis MR	41	6130	30.9603	-0.011775	0.0048004	0.0141695	3315	30.9611	-0.0131009	0.0063924	0.0404171	2815	30.9593	-0.0100132	0.0067776	0.139569	0.740326
QALYs per year	Main Analysis MR	42	6201	31.3945	-0.0099187	0.0047131	0.0353351	3338	31.395	-0.0103496	0.006384	0.104979	2863	31.3939	-0.0097523	0.0070165	0.164559	0.949793
QALYs per year	Main Analysis MR	43	6224	31.88	-0.0137019	0.0048059	0.00435731	3247	31.8812	-0.0182415	0.006656	0.00613281	2977	31.8786	-0.005937	0.0069077	0.390075	0.1996
QALYs per year	Main Analysis MR	44	6141	32.4269	-0.005423	0.0049667	0.274894	3150	32.4255	-0.0104946	0.006644	0.114208	2991	32.4283	0.0012084	0.0072054	0.866809	0.232456
QALYs per year	Main Analysis MR	45	6190	33.072	-0.0070619	0.0050178	0.159316	3085	33.0665	-0.0110427	0.0070021	0.114784	3105	33.0775	-0.0031366	0.0070097	0.654536	0.424898
QALYs per year	Main Analysis MR	46	6174	33.8495	-0.0050946	0.0049736	0.305671	2999	33.8487	-0.0066094	0.0069864	0.344128	3175	33.8503	-0.0035188	0.0069805	0.614195	0.754331
QALYs per year	Main Analysis MR	47	6172	34.8195	-0.0106993	0.0049849	0.031845	2871	34.8172	-0.0113595	0.0072053	0.114899	3301	34.8214	-0.010088	0.0069342	0.145719	0.89882
QALYs per year	Main Analysis MR	48	6155	36.1182	-0.0029732	0.0050748	0.557961	2660	36.1078	0.0014685	0.0077822	0.850324	3495	36.1262	-0.0078743	0.0066039	0.233117	0.359994
QALYs per year	Main Analysis MR	49	6143	38.1226	-0.0052929	0.0053346	0.321109	2361	38.1057	0.0024905	0.0089925	0.781819	3782	38.1331	-0.0102138	0.0068137	0.133871	0.260153
QALYs per year	Main Analysis MR	50	6161	43.2834	-0.0081848	0.0041375	0.0479077	2021	43.082	-0.0113627	0.0076294	0.136398	4140	43.3818	-0.0068593	0.0048374	0.156196	0.618122
QALYs per year	Multivariable Adjusted	1	6304	18.8745	0.018247	0.0027267	2.201e-11	1281	18.877	0.0372956	0.0066469	2.012e-08	5023	18.8738	0.0129095	0.0029707	1.389e-05	0.00080958
QALYs per year	Multivariable Adjusted	2	6339	20.3288	0.0055003	0.0041871	0.188978	1435	20.3302	0.0114406	0.0090732	0.207337	4904	20.3284	0.003137	0.0046992	0.504413	0.416419
QALYs per year	Multivariable Adjusted	3	6284	21.0287	0.0003989	0.0040366	0.921275	1566	21.0318	-0.0060034	0.0087328	0.491798	4718	21.0277	0.0017666	0.0046397	0.703379	0.432022
QALYs per year	Multivariable Adjusted	4	6311	21.5446	0.002039	0.0043492	0.639201	1726	21.5469	0.0131771	0.0089853	0.142507	4585	21.5437	-0.0028286	0.004954	0.568022	0.118776
QALYs per year	Multivariable Adjusted	5	6255	21.9689	0.0008086	0.0042501	0.849108	1893	21.971	0.0015004	0.0080935	0.852927	4362	21.9681	8.56e-05	0.0050806	0.986559	0.882299
QALYs per year	Multivariable Adjusted	6	6249	22.3305	-0.000182	0.0041566	0.965067	2019	22.3267	0.0011869	0.0069933	0.865228	4230	22.3323	-0.0009572	0.005158	0.852782	0.80511
QALYs per year	Multivariable Adjusted	7	6285	22.6543	-0.0007641	0.0043826	0.86159	2076	22.657	-0.0042651	0.0075366	0.571449	4209	22.6529	0.0008147	0.0052134	0.875818	0.57936
QALYs per year	Multivariable Adjusted	8	6277	22.9476	-0.0030904	0.0044746	0.489772	2166	22.9482	-0.0007677	0.0079147	0.922733	4111	22.9473	-0.0042986	0.0053608	0.422632	0.71185
QALYs per year	Multivariable Adjusted	9	6266	23.2249	0.0009212	0.0043786	0.833366	2307	23.225	-0.0031486	0.0072217	0.662844	3959	23.2249	0.0033834	0.0055572	0.542641	0.473484
QALYs per year	Multivariable Adjusted	10	6218	23.483	-0.0023108	0.0041792	0.580321	2370	23.4843	-0.0068435	0.0074176	0.356215	3848	23.4822	0.0010155	0.0053256	0.84877	0.389427
QALYs per year	Multivariable Adjusted	11	6233	23.7298	-0.006763	0.0044242	0.126354	2505	23.7324	-0.0023537	0.0070706	0.739216	3728	23.7281	-0.008974	0.0055132	0.10358	0.460283
QALYs per year	Multivariable Adjusted	12	6280	23.9623	-0.0029853	0.0043228	0.489821	2595	23.9655	-0.0055082	0.0072373	0.446604	3685	23.96	-0.0013626	0.0053277	0.798141	0.644584
QALYs per year	Multivariable Adjusted	13	6242	24.1883	-0.0033723	0.0043661	0.43989	2604	24.1883	-0.0025201	0.0067252	0.707869	3638	24.1883	-0.0040451	0.005572	0.467854	0.861379
QALYs per year	Multivariable Adjusted	14	6185	24.4106	-0.0044488	0.0040549	0.27258	2714	24.4115	-0.0013001	0.0064329	0.839844	3471	24.4099	-0.0061711	0.0055777	0.268559	0.567252
QALYs per year	Multivariable Adjusted	15	6243	24.629	-0.0045815	0.004495	0.308087	2749	24.6291	-0.0066639	0.0068693	0.332001	3494	24.6289	-0.0031327	0.0057921	0.588599	0.694326
QALYs per year	Multivariable Adjusted	16	6235	24.8385	-0.0059226	0.0043965	0.177947	2896	24.8381	-0.0072182	0.006729	0.283402	3339	24.8388	-0.0045822	0.0058622	0.43442	0.767708
QALYs per year	Multivariable Adjusted	17	6209	25.0446	-0.0070212	0.0044128	0.111593	2917	25.0452	-0.0052492	0.0065198	0.420755	3292	25.044	-0.0084491	0.0058298	0.147255	0.714461
QALYs per year	Multivariable Adjusted	18	6253	25.2485	-0.0070978	0.0042835	0.0975167	3053	25.2482	-0.0030796	0.0063503	0.627715	3200	25.2488	-0.011767	0.0059169	0.046735	0.31688
QALYs per year	Multivariable Adjusted	19	6228	25.4519	-0.0026862	0.0044201	0.543379	2989	25.4514	-0.0023373	0.0062384	0.707912	3239	25.4524	-0.002483	0.006252	0.691251	0.986833
QALYs per year	Multivariable Adjusted	20	6286	25.652	-0.0022083	0.0044288	0.618048	3142	25.652	-0.0019546	0.00639	0.759697	3144	25.6519	-0.0020395	0.0060741	0.73704	0.992311
QALYs per year	Multivariable Adjusted	21	6219	25.8498	-0.0050528	0.0044003	0.250853	3153	25.8509	-0.0040959	0.0066605	0.538588	3066	25.8486	-0.0068975	0.0060565	0.254765	0.755646
QALYs per year	Multivariable Adjusted	22	6209	26.05	-0.0043687	0.0043885	0.319495	3199	26.0507	-0.0046841	0.0063276	0.459145	3010	26.0493	-0.0037625	0.0061709	0.542044	0.916959
QALYs per year	Multivariable Adjusted	23	6238	26.2482	-0.0067391	0.0043329	0.11987	3229	26.2488	-0.0079378	0.0061085	0.193782	3009	26.2476	-0.005609	0.0061166	0.359139	0.78762
QALYs per year	Multivariable Adjusted	24	6228	26.4523	-0.0039884	0.0045381	0.379469	3274	26.4522	-0.0005326	0.006093	0.930347	2954	26.4524	-0.0083573	0.0063907	0.190966	0.375527
QALYs per year	Multivariable Adjusted	25	6163	26.6567	-0.0090201	0.0044272	0.0416094	3322	26.6569	-0.0080776	0.0064155	0.208003	2841	26.6565	-0.0097971	0.0064772	0.13039	0.850394
QALYs per year	Multivariable Adjusted	26	6219	26.862	-0.0066154	0.0045506	0.146021	3408	26.8618	-0.0074185	0.0061725	0.229414	2811	26.8622	-0.005872	0.0065816	0.372291	0.863915
QALYs per year	Multivariable Adjusted	27	6219	27.073	-0.0103538	0.0044612	0.0202941	3302	27.0728	-0.0121912	0.0060157	0.0427077	2917	27.0732	-0.0086948	0.0065371	0.183495	0.693899
QALYs per year	Multivariable Adjusted	28	6185	27.2879	-0.0072547	0.004368	0.0967444	3439	27.2873	-0.0102222	0.0059848	0.087633	2746	27.2886	-0.0039246	0.0067318	0.559898	0.484457
QALYs per year	Multivariable Adjusted	29	6180	27.5062	-0.0089229	0.004483	0.0465499	3439	27.5047	-0.0063236	0.0061261	0.301964	2741	27.508	-0.0128974	0.0068713	0.0605178	0.475162
QALYs per year	Multivariable Adjusted	30	6228	27.7317	-0.0144696	0.0043937	0.00099021	3442	27.7312	-0.0137055	0.0060131	0.0226523	2786	27.7323	-0.0157074	0.0065334	0.0162094	0.82162
QALYs per year	Multivariable Adjusted	31	6171	27.9649	-0.0079925	0.004635	0.0846371	3469	27.9637	-0.0052791	0.0060253	0.380946	2702	27.9665	-0.0126801	0.0068564	0.0644042	0.417461
QALYs per year	Multivariable Adjusted	32	6215	28.2037	-0.0054082	0.0045338	0.232925	3472	28.2041	-0.0085443	0.0060633	0.158781	2743	28.2033	-0.0003414	0.006961	0.960883	0.374228
QALYs per year	Multivariable Adjusted	33	6218	28.4483	-0.0052385	0.004518	0.246265	3479	28.4474	-0.0050168	0.0060762	0.409002	2739	28.4496	-0.0057491	0.0066402	0.386599	0.935158
QALYs per year	Multivariable Adjusted	34	6202	28.7066	-0.0057307	0.0045826	0.211108	3514	28.7067	-0.0060214	0.0060018	0.315731	2688	28.7064	-0.0066744	0.007131	0.349288	0.944147
QALYs per year	Multivariable Adjusted	35	6212	28.9744	-0.0041479	0.0046664	0.374067	3544	28.9746	-0.0089906	0.006158	0.144293	2668	28.9742	0.0016494	0.0069953	0.813601	0.253589
QALYs per year	Multivariable Adjusted	36	6216	29.2585	-0.0070628	0.0045621	0.12159	3480	29.2571	-0.0093276	0.0060902	0.125629	2736	29.2603	-0.0044158	0.0070732	0.532429	0.598725
QALYs per year	Multivariable Adjusted	37	6185	29.5564	-0.0078178	0.0043991	0.0755463	3445	29.5554	-0.0072558	0.0059953	0.226185	2740	29.5576	-0.0080338	0.0069154	0.245344	0.932259
QALYs per year	Multivariable Adjusted	38	6120	29.8663	-0.0015731	0.0046809	0.736815	3487	29.8667	-0.0029665	0.0062218	0.633512	2633	29.8657	-0.0005852	0.0068438	0.931856	0.796828
QALYs per year	Multivariable Adjusted	39	6196	30.1999	-0.0114769	0.0044195	0.00940772	3455	30.1992	-0.0157695	0.0058817	0.00733807	2741	30.2007	-0.0048988	0.0066967	0.46446	0.222595
QALYs per year	Multivariable Adjusted	40	6217	30.5628	-0.0028024	0.0045982	0.542228	3430	30.5628	-0.0076577	0.0063387	0.227012	2787	30.5628	0.00355	0.0067767	0.60038	0.227109
QALYs per year	Multivariable Adjusted	41	6130	30.9603	-0.0122207	0.0047276	0.00973919	3315	30.9611	-0.0131766	0.0063325	0.0374544	2815	30.9593	-0.0112211	0.0066756	0.0927827	0.831699
QALYs per year	Multivariable Adjusted	42	6201	31.3945	-0.0092464	0.0046309	0.0458605	3338	31.395	-0.009564	0.0063725	0.133403	2863	31.3939	-0.0091864	0.0069029	0.183257	0.967941
QALYs per year	Multivariable Adjusted	43	6224	31.88	-0.0138474	0.0046327	0.00279817	3247	31.8812	-0.0171595	0.0064941	0.00823435	2977	31.8786	-0.007545	0.0066534	0.256795	0.301084
QALYs per year	Multivariable Adjusted	44	6141	32.4269	-0.0048232	0.0048154	0.316529	3150	32.4255	-0.0097863	0.0066346	0.140201	2991	32.4283	0.0016298	0.0069237	0.813899	0.233848
QALYs per year	Multivariable Adjusted	45	6190	33.072	-0.0086331	0.0047362	0.0683352	3085	33.0665	-0.0110837	0.006636	0.0948712	3105	33.0775	-0.0061702	0.0067052	0.357459	0.602478
QALYs per year	Multivariable Adjusted	46	6174	33.8495	-0.0030103	0.0047166	0.523313	2999	33.8487	-0.0044145	0.0065987	0.503496	3175	33.8503	-0.0016982	0.0066644	0.79887	0.772095
QALYs per year	Multivariable Adjusted	47	6172	34.8195	-0.0100189	0.0044842	0.0254668	2871	34.8172	-0.0129929	0.0064462	0.0438428	3301	34.8214	-0.0077271	0.0062601	0.217072	0.557861
QALYs per year	Multivariable Adjusted	48	6155	36.1182	-0.0106117	0.0041063	0.00975815	2660	36.1078	-0.0058163	0.0063703	0.361225	3495	36.1262	-0.0149586	0.0054073	0.00566804	0.273903
QALYs per year	Multivariable Adjusted	49	6143	38.1226	-0.0091481	0.003309	0.00569924	2361	38.1057	-0.0092121	0.0054401	0.0903862	3782	38.1331	-0.0099212	0.0042317	0.0190546	0.918054
QALYs per year	Multivariable Adjusted	50	6161	43.2834	-0.0092358	0.0011075	7.475e-17	2021	43.082	-0.0075088	0.0018019	3.085e-05	4140	43.3818	-0.0099246	0.0012777	7.99e-15	0.274119
Primary healthcare costs per year	Main Analysis MR	1	6304	18.8745	-18.7558	18.1862	0.302392	1281	18.877	-25.8531	35.5199	0.466705	5023	18.8738	-17.473	21.1039	0.407698	0.839268
Primary healthcare costs per year	Main Analysis MR	2	6339	20.3288	-1.18421	14.055	0.932853	1435	20.3302	-4.88252	27.4509	0.85883	4904	20.3284	0.95389	15.831	0.951953	0.853872
Primary healthcare costs per year	Main Analysis MR	3	6284	21.0287	9.76118	14.2383	0.492991	1566	21.0318	25.0656	28.1423	0.373105	4718	21.0277	5.22095	15.94	0.743261	0.539502
Primary healthcare costs per year	Main Analysis MR	4	6311	21.5446	2.61399	13.6561	0.848199	1726	21.5469	-7.76711	27.1697	0.774974	4585	21.5437	7.17987	15.6424	0.646234	0.63353
Primary healthcare costs per year	Main Analysis MR	5	6255	21.9689	4.13622	14.3164	0.772646	1893	21.971	1.28344	25.2801	0.95951	4362	21.9681	6.00577	17.0312	0.724363	0.876882
Primary healthcare costs per year	Main Analysis MR	6	6249	22.3305	2.46884	12.9118	0.848363	2019	22.3267	-2.63291	22.6441	0.907436	4230	22.3323	5.70549	16.3777	0.727562	0.765417
Primary healthcare costs per year	Main Analysis MR	7	6285	22.6543	7.15556	13.3084	0.590802	2076	22.657	8.2248	22.8335	0.718692	4209	22.6529	5.72441	16.5042	0.728708	0.929281
Primary healthcare costs per year	Main Analysis MR	8	6277	22.9476	-2.48798	14.111	0.860047	2166	22.9482	1.9865	22.5283	0.929735	4111	22.9473	-4.899	17.8271	0.783465	0.810582
Primary healthcare costs per year	Main Analysis MR	9	6266	23.2249	6.9615	12.8291	0.587381	2307	23.225	10.7253	20.2912	0.597103	3959	23.2249	3.49594	16.8344	0.835489	0.78393
Primary healthcare costs per year	Main Analysis MR	10	6218	23.483	5.90369	12.9129	0.647533	2370	23.4843	9.90125	21.0761	0.638509	3848	23.4822	2.66194	16.6006	0.872604	0.787288
Primary healthcare costs per year	Main Analysis MR	11	6233	23.7298	27.4912	13.6727	0.0443617	2505	23.7324	13.7446	21.3471	0.519663	3728	23.7281	34.4442	18.154	0.0577841	0.460105
Primary healthcare costs per year	Main Analysis MR	12	6280	23.9623	15.6927	13.5062	0.245283	2595	23.9655	9.48058	22.855	0.678278	3685	23.96	19.0856	16.4003	0.244532	0.732767
Primary healthcare costs per year	Main Analysis MR	13	6242	24.1883	12.1452	13.6602	0.373955	2604	24.1883	8.3533	20.3855	0.681977	3638	24.1883	16.3511	18.5012	0.37681	0.771418
Primary healthcare costs per year	Main Analysis MR	14	6185	24.4106	17.3282	12.9175	0.179773	2714	24.4115	14.5435	20.6043	0.480283	3471	24.4099	19.3926	16.4224	0.237658	0.853982
Primary healthcare costs per year	Main Analysis MR	15	6243	24.629	14.7142	13.3597	0.270728	2749	24.6291	13.1337	20.189	0.515344	3494	24.6289	17.6101	18.1533	0.332008	0.869042
Primary healthcare costs per year	Main Analysis MR	16	6235	24.8385	22.2797	15.3924	0.14777	2896	24.8381	9.32965	20.3833	0.647161	3339	24.8388	32.914	22.3226	0.140356	0.435276
Primary healthcare costs per year	Main Analysis MR	17	6209	25.0446	19.6172	14.3111	0.170448	2917	25.0452	21.4447	19.4608	0.270488	3292	25.044	19.6592	19.0689	0.302561	0.94775
Primary healthcare costs per year	Main Analysis MR	18	6253	25.2485	19.4853	12.9686	0.13297	3053	25.2482	12.5737	19.8387	0.526213	3200	25.2488	29.1353	17.4949	0.0958404	0.531229
Primary healthcare costs per year	Main Analysis MR	19	6228	25.4519	8.93581	14.016	0.52377	2989	25.4514	12.7731	20.6134	0.535489	3239	25.4524	3.2423	19.0522	0.864869	0.734202
Primary healthcare costs per year	Main Analysis MR	20	6286	25.652	10.5559	13.7625	0.443078	3142	25.652	14.6499	19.3867	0.449849	3144	25.6519	6.08652	18.5783	0.743202	0.74979
Primary healthcare costs per year	Main Analysis MR	21	6219	25.8498	2.15562	13.1821	0.870104	3153	25.8509	-2.1384	18.5911	0.908427	3066	25.8486	7.56167	19.0839	0.691934	0.715797
Primary healthcare costs per year	Main Analysis MR	22	6209	26.05	7.2976	13.9647	0.60127	3199	26.0507	2.03685	20.3098	0.920115	3010	26.0493	10.9139	19.2433	0.57061	0.75103
Primary healthcare costs per year	Main Analysis MR	23	6238	26.2482	22.592	13.1118	0.0848837	3229	26.2488	23.5722	19.1402	0.218116	3009	26.2476	21.8434	18.5993	0.240227	0.948351
Primary healthcare costs per year	Main Analysis MR	24	6228	26.4523	18.493	14.1329	0.190702	3274	26.4522	10.7279	17.7178	0.544855	2954	26.4524	29.4977	21.4914	0.169895	0.500385
Primary healthcare costs per year	Main Analysis MR	25	6163	26.6567	31.8885	14.3834	0.0266205	3322	26.6569	25.7168	17.4812	0.141261	2841	26.6565	39.9804	24.8066	0.107031	0.638347
Primary healthcare costs per year	Main Analysis MR	26	6219	26.862	6.35571	15.7371	0.686311	3408	26.8618	24.2408	18.669	0.194131	2811	26.8622	-14.8069	26.3405	0.574023	0.226489
Primary healthcare costs per year	Main Analysis MR	27	6219	27.073	27.4124	13.754	0.0462553	3302	27.0728	32.4546	19.1971	0.0909124	2917	27.0732	20.7411	19.8206	0.295357	0.671197
Primary healthcare costs per year	Main Analysis MR	28	6185	27.2879	18.0586	14.5119	0.213352	3439	27.2873	19.2738	18.7722	0.304552	2746	27.2886	18.2286	21.3029	0.392171	0.970637
Primary healthcare costs per year	Main Analysis MR	29	6180	27.5062	21.6336	13.9629	0.121296	3439	27.5047	22.1494	18.83	0.239483	2741	27.508	20.4066	20.6581	0.323238	0.950285
Primary healthcare costs per year	Main Analysis MR	30	6228	27.7317	45.2078	22.4644	0.0441754	3442	27.7312	61.1678	37.171	0.0998505	2786	27.7323	25.3903	19.3079	0.188503	0.393019
Primary healthcare costs per year	Main Analysis MR	31	6171	27.9649	7.81674	16.801	0.64175	3469	27.9637	9.54761	18.8141	0.611824	2702	27.9665	6.49848	29.0118	0.822762	0.929733
Primary healthcare costs per year	Main Analysis MR	32	6215	28.2037	20.3908	13.1188	0.12011	3472	28.2041	32.0966	17.3181	0.0638321	2743	28.2033	4.07389	20.6583	0.843668	0.298559
Primary healthcare costs per year	Main Analysis MR	33	6218	28.4483	15.6812	13.3924	0.241638	3479	28.4474	9.89312	17.6003	0.574048	2739	28.4496	23.2657	21.106	0.27032	0.62654
Primary healthcare costs per year	Main Analysis MR	34	6202	28.7066	24.4044	15.5848	0.117369	3514	28.7067	24.6492	22.401	0.271176	2688	28.7064	26.263	20.0435	0.190095	0.957183
Primary healthcare costs per year	Main Analysis MR	35	6212	28.9744	28.153	20.7038	0.173893	3544	28.9746	21.6151	17.7305	0.222811	2668	28.9742	33.5179	38.0874	0.378845	0.776933
Primary healthcare costs per year	Main Analysis MR	36	6216	29.2585	16.5358	13.3811	0.216547	3480	29.2571	10.7818	18.452	0.559007	2736	29.2603	22.8435	20.0627	0.254869	0.658124
Primary healthcare costs per year	Main Analysis MR	37	6185	29.5564	16.1768	13.4073	0.227599	3445	29.5554	16.7664	18.2668	0.358692	2740	29.5576	14.0016	20.6715	0.498192	0.920165
Primary healthcare costs per year	Main Analysis MR	38	6120	29.8663	12.6934	12.8558	0.323461	3487	29.8667	9.37431	17.4976	0.592132	2633	29.8657	14.9316	19.9917	0.455131	0.834312
Primary healthcare costs per year	Main Analysis MR	39	6196	30.1999	25.6147	13.3649	0.0552938	3455	30.1992	29.1823	18.1291	0.107466	2741	30.2007	18.161	20.2232	0.369169	0.684893
Primary healthcare costs per year	Main Analysis MR	40	6217	30.5628	13.221	14.128	0.349373	3430	30.5628	8.56412	18.7357	0.647598	2787	30.5628	16.7197	21.0184	0.426335	0.772085
Primary healthcare costs per year	Main Analysis MR	41	6130	30.9603	33.9562	14.7307	0.0211587	3315	30.9611	31.8724	20.6928	0.123495	2815	30.9593	34.1129	20.3893	0.0943115	0.938526
Primary healthcare costs per year	Main Analysis MR	42	6201	31.3945	22.9544	14.1066	0.103694	3338	31.395	18.4825	19.285	0.337868	2863	31.3939	27.9907	20.5226	0.1726	0.735642
Primary healthcare costs per year	Main Analysis MR	43	6224	31.88	30.608	14.1265	0.030257	3247	31.8812	35.9834	18.4984	0.0517484	2977	31.8786	21.0561	20.2671	0.298836	0.586441
Primary healthcare costs per year	Main Analysis MR	44	6141	32.4269	20.4283	13.9262	0.142404	3150	32.4255	24.3462	19.1453	0.203496	2991	32.4283	15.5138	20.6778	0.453095	0.753954
Primary healthcare costs per year	Main Analysis MR	45	6190	33.072	20.6423	14.9215	0.166544	3085	33.0665	23.8436	21.932	0.276968	3105	33.0775	15.7338	20.4236	0.441078	0.786696
Primary healthcare costs per year	Main Analysis MR	46	6174	33.8495	12.4191	14.6448	0.396427	2999	33.8487	13.1779	21.4971	0.53987	3175	33.8503	12.2151	19.9204	0.539747	0.973792
Primary healthcare costs per year	Main Analysis MR	47	6172	34.8195	45.2038	15.0853	0.00273052	2871	34.8172	39.1855	22.2873	0.0787146	3301	34.8214	51.4689	21.2164	0.0152705	0.689757
Primary healthcare costs per year	Main Analysis MR	48	6155	36.1182	14.1973	15.1329	0.348152	2660	36.1078	10.9524	23.3666	0.63927	3495	36.1262	17.9981	19.1601	0.34755	0.815633
Primary healthcare costs per year	Main Analysis MR	49	6143	38.1226	4.63608	17.6348	0.792632	2361	38.1057	9.82858	26.1184	0.706688	3782	38.1331	-0.827761	23.7582	0.972206	0.762793
Primary healthcare costs per year	Main Analysis MR	50	6161	43.2834	20.3092	11.6552	0.0814199	2021	43.082	28.6192	22.5214	0.203815	4140	43.3818	17.1627	13.6472	0.208536	0.663525
Primary healthcare costs per year	Multivariable Adjusted	1	6304	18.8745	-26.4629	9.06221	0.00349872	1281	18.877	-38.4479	18.0132	0.032808	5023	18.8738	-23.1834	10.5761	0.0283749	0.464927
Primary healthcare costs per year	Multivariable Adjusted	2	6339	20.3288	-1.6942	12.7832	0.894562	1435	20.3302	-6.82429	25.957	0.792622	4904	20.3284	1.07241	14.6422	0.941615	0.791031
Primary healthcare costs per year	Multivariable Adjusted	3	6284	21.0287	10.7358	13.3228	0.420347	1566	21.0318	23.9992	27.2858	0.379104	4718	21.0277	7.28283	15.0396	0.628213	0.591588
Primary healthcare costs per year	Multivariable Adjusted	4	6311	21.5446	2.21588	13.3668	0.868334	1726	21.5469	-10.5539	26.7406	0.693081	4585	21.5437	8.04842	15.3422	0.599865	0.546243
Primary healthcare costs per year	Multivariable Adjusted	5	6255	21.9689	6.68267	14.0095	0.633356	1893	21.971	0.535079	23.7366	0.982015	4362	21.9681	9.83269	17.269	0.569096	0.751439
Primary healthcare costs per year	Multivariable Adjusted	6	6249	22.3305	2.14345	12.8596	0.867621	2019	22.3267	-2.39387	22.4344	0.915023	4230	22.3323	5.15334	16.3988	0.753331	0.785937
Primary healthcare costs per year	Multivariable Adjusted	7	6285	22.6543	7.15954	13.4154	0.593562	2076	22.657	6.6541	23.056	0.772883	4209	22.6529	6.63519	16.6011	0.689389	0.999469
Primary healthcare costs per year	Multivariable Adjusted	8	6277	22.9476	-2.2606	13.403	0.866062	2166	22.9482	2.83942	22.1236	0.897877	4111	22.9473	-4.73392	16.7774	0.77782	0.785038
Primary healthcare costs per year	Multivariable Adjusted	9	6266	23.2249	7.43344	12.7876	0.561037	2307	23.225	11.5485	20.3525	0.570427	3959	23.2249	3.94046	16.7937	0.814489	0.773095
Primary healthcare costs per year	Multivariable Adjusted	10	6218	23.483	6.88067	13.1826	0.601704	2370	23.4843	11.5887	21.8735	0.596247	3848	23.4822	3.1584	16.8158	0.851015	0.759945
Primary healthcare costs per year	Multivariable Adjusted	11	6233	23.7298	26.5422	14.1297	0.0603173	2505	23.7324	13.9577	21.6443	0.519012	3728	23.7281	32.5689	19.0215	0.0868572	0.518351
Primary healthcare costs per year	Multivariable Adjusted	12	6280	23.9623	14.7897	14.3264	0.301915	2595	23.9655	7.81456	25.3593	0.757966	3685	23.96	18.7522	16.455	0.254452	0.717493
Primary healthcare costs per year	Multivariable Adjusted	13	6242	24.1883	11.9774	13.2592	0.366352	2604	24.1883	8.86012	19.9991	0.657748	3638	24.1883	15.7164	18.0358	0.383537	0.79904
Primary healthcare costs per year	Multivariable Adjusted	14	6185	24.4106	16.2197	12.9357	0.209889	2714	24.4115	12.4915	20.7675	0.547511	3471	24.4099	18.9343	16.4102	0.248577	0.807687
Primary healthcare costs per year	Multivariable Adjusted	15	6243	24.629	14.9272	13.511	0.269237	2749	24.6291	13.4042	20.2706	0.508441	3494	24.6289	17.6491	18.4492	0.338752	0.876923
Primary healthcare costs per year	Multivariable Adjusted	16	6235	24.8385	21.7931	14.2104	0.125128	2896	24.8381	10.4287	20.1968	0.605606	3339	24.8388	31.1152	19.9746	0.119295	0.466464
Primary healthcare costs per year	Multivariable Adjusted	17	6209	25.0446	19.713	14.2458	0.166427	2917	25.0452	21.845	19.3075	0.257875	3292	25.044	19.3621	19.1776	0.312678	0.927301
Primary healthcare costs per year	Multivariable Adjusted	18	6253	25.2485	20.5617	13.2698	0.121259	3053	25.2482	13.4542	20.3531	0.508589	3200	25.2488	30.1288	17.7954	0.090442	0.537389
Primary healthcare costs per year	Multivariable Adjusted	19	6228	25.4519	9.94296	14.078	0.480016	2989	25.4514	14.4665	20.9268	0.489383	3239	25.4524	3.70018	19.3672	0.848483	0.705737
Primary healthcare costs per year	Multivariable Adjusted	20	6286	25.652	10.7148	14.0467	0.445585	3142	25.652	15.0996	19.5184	0.439164	3144	25.6519	5.91779	19.2657	0.758715	0.737779
Primary healthcare costs per year	Multivariable Adjusted	21	6219	25.8498	3.03451	13.1245	0.817152	3153	25.8509	-0.750816	18.6271	0.967848	3066	25.8486	7.88413	18.923	0.67694	0.74503
Primary healthcare costs per year	Multivariable Adjusted	22	6209	26.05	7.96126	13.6294	0.559136	3199	26.0507	4.32946	19.9259	0.827991	3010	26.0493	10.0262	18.6955	0.591759	0.834844
Primary healthcare costs per year	Multivariable Adjusted	23	6238	26.2482	22.6162	13.0837	0.0838839	3229	26.2488	23.782	19.2457	0.21657	3009	26.2476	21.7378	18.4013	0.237476	0.938807
Primary healthcare costs per year	Multivariable Adjusted	24	6228	26.4523	18.8768	14.1885	0.183377	3274	26.4522	10.702	18.0367	0.552951	2954	26.4524	30.3147	21.5251	0.15903	0.484936
Primary healthcare costs per year	Multivariable Adjusted	25	6163	26.6567	32.7592	14.0036	0.0193181	3322	26.6569	26.8126	17.2524	0.120152	2841	26.6565	40.8612	23.5076	0.0821739	0.629954
Primary healthcare costs per year	Multivariable Adjusted	26	6219	26.862	7.89887	16.3379	0.628762	3408	26.8618	25.0692	18.2813	0.170281	2811	26.8622	-12.8629	28.4317	0.650971	0.261782
Primary healthcare costs per year	Multivariable Adjusted	27	6219	27.073	26.4503	14.1704	0.0619591	3302	27.0728	32.4097	18.9451	0.0871331	2917	27.0732	18.5728	21.3967	0.385383	0.628265
Primary healthcare costs per year	Multivariable Adjusted	28	6185	27.2879	17.5493	14.4463	0.224443	3439	27.2873	17.9255	18.655	0.336603	2746	27.2886	18.7643	21.2835	0.377974	0.976358
Primary healthcare costs per year	Multivariable Adjusted	29	6180	27.5062	20.9869	13.7955	0.128187	3439	27.5047	21.0269	18.6766	0.260233	2741	27.508	20.1259	20.4443	0.324906	0.974045
Primary healthcare costs per year	Multivariable Adjusted	30	6228	27.7317	45.526	17.1881	0.00808037	3442	27.7312	61.1243	26.9398	0.0232732	2786	27.7323	25.8675	19.5597	0.186006	0.289587
Primary healthcare costs per year	Multivariable Adjusted	31	6171	27.9649	8.63716	14.9213	0.562692	3469	27.9637	9.57494	19.0277	0.614817	2702	27.9665	7.98248	23.348	0.732433	0.957834
Primary healthcare costs per year	Multivariable Adjusted	32	6215	28.2037	20.1268	13.1533	0.125974	3472	28.2041	32.3924	17.5799	0.0653906	2743	28.2033	2.9737	20.728	0.885924	0.279074
Primary healthcare costs per year	Multivariable Adjusted	33	6218	28.4483	15.4154	13.3379	0.247779	3479	28.4474	10.0249	17.8606	0.574604	2739	28.4496	22.3593	20.8035	0.282471	0.652817
Primary healthcare costs per year	Multivariable Adjusted	34	6202	28.7066	24.3612	14.3305	0.0891398	3514	28.7067	26.1023	19.9634	0.19104	2688	28.7064	24.3367	20.3599	0.23196	0.950624
Primary healthcare costs per year	Multivariable Adjusted	35	6212	28.9744	29.6621	17.9345	0.0981447	3544	28.9746	22.3258	17.4416	0.200534	2668	28.9742	35.9513	34.7179	0.300423	0.725818
Primary healthcare costs per year	Multivariable Adjusted	36	6216	29.2585	16.3607	13.2863	0.218173	3480	29.2571	10.2235	18.4677	0.57986	2736	29.2603	23.1319	19.9095	0.245297	0.634543
Primary healthcare costs per year	Multivariable Adjusted	37	6185	29.5564	17.9937	13.5627	0.184607	3445	29.5554	18.8881	18.4559	0.306109	2740	29.5576	15.6352	21.2067	0.460956	0.907882
Primary healthcare costs per year	Multivariable Adjusted	38	6120	29.8663	12.2468	12.7782	0.337855	3487	29.8667	9.73142	17.5892	0.580086	2633	29.8657	13.9192	20.1339	0.489355	0.875527
Primary healthcare costs per year	Multivariable Adjusted	39	6196	30.1999	25.94	13.3751	0.0524505	3455	30.1992	30.9476	18.0504	0.0864347	2741	30.2007	17.0428	20.4661	0.404994	0.610372
Primary healthcare costs per year	Multivariable Adjusted	40	6217	30.5628	14.3286	14.1519	0.311306	3430	30.5628	7.91667	19.0737	0.678101	2787	30.5628	20.5726	20.6089	0.318164	0.652209
Primary healthcare costs per year	Multivariable Adjusted	41	6130	30.9603	35.2178	14.1312	0.0126953	3315	30.9611	33.0247	19.7199	0.0939951	2815	30.9593	36.0531	19.8188	0.0688898	0.913742
Primary healthcare costs per year	Multivariable Adjusted	42	6201	31.3945	22.5421	13.9868	0.107034	3338	31.395	18.7776	19.4575	0.334516	2863	31.3939	27.1624	20.0846	0.176247	0.764295
Primary healthcare costs per year	Multivariable Adjusted	43	6224	31.88	32.8147	13.6448	0.0161756	3247	31.8812	36.5863	18.1235	0.0435155	2977	31.8786	25.5846	19.9467	0.199614	0.683113
Primary healthcare costs per year	Multivariable Adjusted	44	6141	32.4269	18.2003	13.7452	0.185462	3150	32.4255	22.2133	18.8541	0.238728	2991	32.4283	12.9817	20.5953	0.528482	0.74093
Primary healthcare costs per year	Multivariable Adjusted	45	6190	33.072	18.0375	15.5243	0.24528	3085	33.0665	15.0901	24.5795	0.539261	3105	33.0775	19.7886	19.8379	0.318514	0.88175
Primary healthcare costs per year	Multivariable Adjusted	46	6174	33.8495	7.47224	13.3414	0.575426	2999	33.8487	6.78956	19.8124	0.73183	3175	33.8503	8.12228	18.4385	0.65957	0.960727
Primary healthcare costs per year	Multivariable Adjusted	47	6172	34.8195	36.4311	12.9232	0.00481676	2871	34.8172	36.5211	19.6852	0.0635591	3301	34.8214	37.2608	18.519	0.0442163	0.978165
Primary healthcare costs per year	Multivariable Adjusted	48	6155	36.1182	27.5029	12.4084	0.0266582	2660	36.1078	21.8431	19.0671	0.251964	3495	36.1262	32.0695	15.5778	0.0395265	0.677892
Primary healthcare costs per year	Multivariable Adjusted	49	6143	38.1226	10.8911	10.2571	0.288321	2361	38.1057	10.7802	15.7223	0.492926	3782	38.1331	10.4995	13.4476	0.434938	0.989173
Primary healthcare costs per year	Multivariable Adjusted	50	6161	43.2834	23.8347	3.2239	1.434e-13	2021	43.082	19.1933	5.54523	0.00053773	4140	43.3818	26.1014	3.6042	4.423e-13	0.296239
Secondary healthcare costs per year	Main Analysis MR	1	6304	18.8745	-94.369	63.112	0.134846	1281	18.877	-74.9112	49.0423	0.126642	5023	18.8738	-100.097	80.1707	0.211829	0.788707
Secondary healthcare costs per year	Main Analysis MR	2	6339	20.3288	41.1837	28.2446	0.14481	1435	20.3302	-15.5885	46.5661	0.737806	4904	20.3284	60.1859	34.0906	0.0774848	0.189185
Secondary healthcare costs per year	Main Analysis MR	3	6284	21.0287	21.1508	22.5345	0.347936	1566	21.0318	68.4207	51.178	0.18125	4718	21.0277	4.04133	24.6062	0.869542	0.256912
Secondary healthcare costs per year	Main Analysis MR	4	6311	21.5446	-6.53352	19.4772	0.73729	1726	21.5469	-24.8653	49.6308	0.616368	4585	21.5437	8.75023	19.9776	0.661385	0.529795
Secondary healthcare costs per year	Main Analysis MR	5	6255	21.9689	33.132	21.7082	0.126948	1893	21.971	56.8436	56.0041	0.310111	4362	21.9681	28.6384	20.2536	0.157365	0.63578
Secondary healthcare costs per year	Main Analysis MR	6	6249	22.3305	2.26502	19.367	0.906898	2019	22.3267	-3.49615	32.4883	0.914303	4230	22.3323	8.48473	24.4913	0.729013	0.768395
Secondary healthcare costs per year	Main Analysis MR	7	6285	22.6543	9.92321	20.051	0.620672	2076	22.657	42.1263	42.4201	0.320674	4209	22.6529	0.812086	22.3937	0.971072	0.389081
Secondary healthcare costs per year	Main Analysis MR	8	6277	22.9476	-24.7416	23.1318	0.284803	2166	22.9482	-5.19816	34.2495	0.879366	4111	22.9473	-37.7041	29.9652	0.208297	0.475044
Secondary healthcare costs per year	Main Analysis MR	9	6266	23.2249	21.0599	20.659	0.30801	2307	23.225	24.9953	41.1939	0.544002	3959	23.2249	14.2055	22.1642	0.521575	0.81758
Secondary healthcare costs per year	Main Analysis MR	10	6218	23.483	-10.4693	25.7263	0.684044	2370	23.4843	1.62998	48.1338	0.972986	3848	23.4822	-18.0797	28.0083	0.518595	0.723398
Secondary healthcare costs per year	Main Analysis MR	11	6233	23.7298	53.9108	19.1334	0.00483795	2505	23.7324	27.6359	31.1002	0.374214	3728	23.7281	67.1356	24.4524	0.00604081	0.318073
Secondary healthcare costs per year	Main Analysis MR	12	6280	23.9623	6.79277	19.4578	0.727012	2595	23.9655	24.8766	35.9987	0.48954	3685	23.96	-4.00966	21.5975	0.852716	0.491397
Secondary healthcare costs per year	Main Analysis MR	13	6242	24.1883	36.8	21.6657	0.0894064	2604	24.1883	42.1838	37.0253	0.254568	3638	24.1883	40.1788	26.1676	0.124676	0.964727
Secondary healthcare costs per year	Main Analysis MR	14	6185	24.4106	33.6189	19.6306	0.0867908	2714	24.4115	37.0483	32.969	0.261126	3471	24.4099	28.8448	22.4669	0.199183	0.837086
Secondary healthcare costs per year	Main Analysis MR	15	6243	24.629	33.7664	24.7749	0.172906	2749	24.6291	20.0499	44.3543	0.651241	3494	24.6289	40.2135	25.64	0.116789	0.693894
Secondary healthcare costs per year	Main Analysis MR	16	6235	24.8385	26.5288	23.8542	0.266086	2896	24.8381	25.7165	37.4107	0.491824	3339	24.8388	33.7907	30.108	0.261729	0.866476
Secondary healthcare costs per year	Main Analysis MR	17	6209	25.0446	20.0879	23.3512	0.389651	2917	25.0452	-11.7716	36.6924	0.748348	3292	25.044	44.4274	28.7573	0.122369	0.22801
Secondary healthcare costs per year	Main Analysis MR	18	6253	25.2485	13.5122	21.9458	0.538086	3053	25.2482	-11.9414	31.0119	0.700193	3200	25.2488	47.9978	31.4343	0.12678	0.174652
Secondary healthcare costs per year	Main Analysis MR	19	6228	25.4519	-38.5288	19.8307	0.0520301	2989	25.4514	-55.7121	29.1148	0.0556798	3239	25.4524	-21.5297	27.3368	0.430946	0.392051
Secondary healthcare costs per year	Main Analysis MR	20	6286	25.652	-7.64671	26.9246	0.776407	3142	25.652	-26.1918	42.0959	0.533814	3144	25.6519	5.99678	32.6646	0.854338	0.54577
Secondary healthcare costs per year	Main Analysis MR	21	6219	25.8498	-13.4291	19.7094	0.495646	3153	25.8509	21.2346	29.5791	0.472824	3066	25.8486	-44.2741	26.1927	0.0909665	0.0973055
Secondary healthcare costs per year	Main Analysis MR	22	6209	26.05	4.94775	24.5257	0.840122	3199	26.0507	4.2984	27.5256	0.875907	3010	26.0493	1.81758	40.3118	0.964037	0.959467
Secondary healthcare costs per year	Main Analysis MR	23	6238	26.2482	56.8198	24.337	0.0195586	3229	26.2488	82.0829	38.6899	0.0338748	3009	26.2476	33.7446	29.9869	0.260457	0.323398
Secondary healthcare costs per year	Main Analysis MR	24	6228	26.4523	-3.70699	23.8006	0.876229	3274	26.4522	-6.58785	26.1329	0.800971	2954	26.4524	6.23406	41.0197	0.879205	0.792069
Secondary healthcare costs per year	Main Analysis MR	25	6163	26.6567	45.4235	21.5765	0.0352714	3322	26.6569	66.0136	29.9155	0.0273375	2841	26.6565	16.5662	29.5574	0.575155	0.239678
Secondary healthcare costs per year	Main Analysis MR	26	6219	26.862	54.3781	21.0332	0.0097282	3408	26.8618	38.8688	26.9754	0.149614	2811	26.8622	67.9398	32.5892	0.0370933	0.491972
Secondary healthcare costs per year	Main Analysis MR	27	6219	27.073	84.6516	22.8678	0.00021409	3302	27.0728	103.523	33.5612	0.00203816	2917	27.0732	63.3057	30.3974	0.0372877	0.374444
Secondary healthcare costs per year	Main Analysis MR	28	6185	27.2879	53.1276	25.6407	0.0382647	3439	27.2873	88.3471	38.6897	0.0224023	2746	27.2886	13.1195	29.8611	0.660407	0.123745
Secondary healthcare costs per year	Main Analysis MR	29	6180	27.5062	52.4839	24.5497	0.0325281	3439	27.5047	26.2915	37.4491	0.482643	2741	27.508	88.6647	33.4185	0.00797408	0.213981
Secondary healthcare costs per year	Main Analysis MR	30	6228	27.7317	36.2365	22.859	0.112917	3442	27.7312	63.1775	30.9481	0.0412108	2786	27.7323	3.60757	33.4228	0.914045	0.190951
Secondary healthcare costs per year	Main Analysis MR	31	6171	27.9649	30.8568	21.8089	0.157105	3469	27.9637	7.03493	29.0568	0.808695	2702	27.9665	69.2201	33.0669	0.036319	0.157751
Secondary healthcare costs per year	Main Analysis MR	32	6215	28.2037	-14.8068	25.3637	0.559368	3472	28.2041	9.54373	30.7116	0.755989	2743	28.2033	-45.8918	43.0374	0.286277	0.294412
Secondary healthcare costs per year	Main Analysis MR	33	6218	28.4483	19.7026	19.7865	0.319365	3479	28.4474	43.8878	29.8343	0.141277	2739	28.4496	-3.44595	25.6184	0.892999	0.228713
Secondary healthcare costs per year	Main Analysis MR	34	6202	28.7066	47.9687	21.8258	0.0279635	3514	28.7067	45.5048	30.6829	0.138056	2688	28.7064	55.1327	31.1984	0.0772007	0.825853
Secondary healthcare costs per year	Main Analysis MR	35	6212	28.9744	22.1751	24.6117	0.367589	3544	28.9746	12.1722	34.6076	0.725048	2668	28.9742	42.0893	34.5765	0.223497	0.540838
Secondary healthcare costs per year	Main Analysis MR	36	6216	29.2585	14.9823	24.805	0.545842	3480	29.2571	-5.08629	36.0001	0.887645	2736	29.2603	39.1164	32.3494	0.226593	0.36109
Secondary healthcare costs per year	Main Analysis MR	37	6185	29.5564	0.205639	27.6748	0.994071	3445	29.5554	42.7803	39.673	0.280889	2740	29.5576	-61.2536	35.8041	0.0871183	0.0515675
Secondary healthcare costs per year	Main Analysis MR	38	6120	29.8663	8.01485	22.6106	0.722984	3487	29.8667	6.5575	30.3398	0.828882	2633	29.8657	5.81816	33.3332	0.861437	0.986913
Secondary healthcare costs per year	Main Analysis MR	39	6196	30.1999	20.9078	19.9134	0.293749	3455	30.1992	51.2032	28.4007	0.0714069	2741	30.2007	-19.9684	27.7498	0.471779	0.0730667
Secondary healthcare costs per year	Main Analysis MR	40	6217	30.5628	26.7611	23.5237	0.255278	3430	30.5628	6.27327	33.7019	0.852335	2787	30.5628	55.7672	32.2848	0.0841046	0.288918
Secondary healthcare costs per year	Main Analysis MR	41	6130	30.9603	28.0416	25.7721	0.276567	3315	30.9611	22.436	37.7442	0.55223	2815	30.9593	24.8069	33.4493	0.458313	0.962505
Secondary healthcare costs per year	Main Analysis MR	42	6201	31.3945	42.5424	28.8801	0.140732	3338	31.395	45.954	33.8075	0.174057	2863	31.3939	43.7392	49.9973	0.381666	0.970727
Secondary healthcare costs per year	Main Analysis MR	43	6224	31.88	56.9492	22.6509	0.0119298	3247	31.8812	60.259	34.4534	0.0802906	2977	31.8786	47.8539	28.6456	0.0948111	0.781887
Secondary healthcare costs per year	Main Analysis MR	44	6141	32.4269	30.1088	29.7485	0.311484	3150	32.4255	70.6842	45.4252	0.119695	2991	32.4283	-24.5596	40.0814	0.540047	0.115906
Secondary healthcare costs per year	Main Analysis MR	45	6190	33.072	-5.3029	25.6965	0.836504	3085	33.0665	-0.655699	38.5014	0.986412	3105	33.0775	-5.47199	33.4882	0.870203	0.924803
Secondary healthcare costs per year	Main Analysis MR	46	6174	33.8495	-19.7964	23.9235	0.407961	2999	33.8487	-7.55373	36.5296	0.836179	3175	33.8503	-28.9749	31.4554	0.356976	0.656779
Secondary healthcare costs per year	Main Analysis MR	47	6172	34.8195	36.2007	30.6064	0.236897	2871	34.8172	79.3288	46.1301	0.0854912	3301	34.8214	-3.47935	40.8438	0.932113	0.178949
Secondary healthcare costs per year	Main Analysis MR	48	6155	36.1182	9.83423	27.2541	0.718222	2660	36.1078	-22.7354	41.9258	0.587628	3495	36.1262	31.3433	35.7197	0.380226	0.326177
Secondary healthcare costs per year	Main Analysis MR	49	6143	38.1226	-6.82793	31.8477	0.83024	2361	38.1057	-72.2014	59.3834	0.224042	3782	38.1331	29.1596	36.6307	0.426007	0.146297
Secondary healthcare costs per year	Main Analysis MR	50	6161	43.2834	23.8633	22.9592	0.298629	2021	43.082	-11.6581	46.9404	0.803856	4140	43.3818	38.1051	26.2179	0.146113	0.354678
Secondary healthcare costs per year	Multivariable Adjusted	1	6304	18.8745	-70.1001	16.8136	3.056e-05	1281	18.877	-132.942	31.4587	2.379e-05	5023	18.8738	-51.3839	19.6977	0.00909068	0.027995
Secondary healthcare costs per year	Multivariable Adjusted	2	6339	20.3288	27.6249	23.0209	0.230142	1435	20.3302	-39.7831	48.4358	0.411443	4904	20.3284	50.0656	26.2829	0.0567961	0.10301
Secondary healthcare costs per year	Multivariable Adjusted	3	6284	21.0287	19.3291	21.1496	0.360757	1566	21.0318	65.7208	45.8892	0.152097	4718	21.0277	3.07191	23.8707	0.897603	0.225835
Secondary healthcare costs per year	Multivariable Adjusted	4	6311	21.5446	-9.76996	20.3066	0.630429	1726	21.5469	-39.0584	54.2448	0.471501	4585	21.5437	9.9268	19.2277	0.605661	0.394685
Secondary healthcare costs per year	Multivariable Adjusted	5	6255	21.9689	32.7865	20.6244	0.111903	1893	21.971	51.1569	44.1263	0.246322	4362	21.9681	31.0684	22.684	0.170807	0.685564
Secondary healthcare costs per year	Multivariable Adjusted	6	6249	22.3305	1.50648	23.1399	0.948092	2019	22.3267	4.24781	34.453	0.901875	4230	22.3323	3.3447	30.2516	0.911963	0.984285
Secondary healthcare costs per year	Multivariable Adjusted	7	6285	22.6543	10.7065	20.2415	0.59685	2076	22.657	33.1943	42.3495	0.433146	4209	22.6529	7.13859	21.9765	0.74531	0.584995
Secondary healthcare costs per year	Multivariable Adjusted	8	6277	22.9476	-22.0705	21.0712	0.294905	2166	22.9482	-0.501363	34.8268	0.988514	4111	22.9473	-36.0654	26.583	0.174873	0.416948
Secondary healthcare costs per year	Multivariable Adjusted	9	6266	23.2249	22.2675	21.9077	0.309429	2307	23.225	22.0736	39.2843	0.574188	3959	23.2249	18.3337	26.2564	0.485017	0.936913
Secondary healthcare costs per year	Multivariable Adjusted	10	6218	23.483	-5.8229	22.8847	0.799152	2370	23.4843	5.79029	40.1671	0.885378	3848	23.4822	-12.7794	27.748	0.645121	0.703668
Secondary healthcare costs per year	Multivariable Adjusted	11	6233	23.7298	51.5181	20.7054	0.0128411	2505	23.7324	23.275	38.7399	0.547972	3728	23.7281	65.6721	23.0346	0.004358	0.34687
Secondary healthcare costs per year	Multivariable Adjusted	12	6280	23.9623	4.34031	20.8404	0.835022	2595	23.9655	17.7085	37.2966	0.634929	3685	23.96	-3.00989	24.2785	0.901336	0.641535
Secondary healthcare costs per year	Multivariable Adjusted	13	6242	24.1883	39.1024	22.1743	0.0778315	2604	24.1883	43.8652	33.9327	0.196111	3638	24.1883	42.8216	29.4684	0.146186	0.981475
Secondary healthcare costs per year	Multivariable Adjusted	14	6185	24.4106	33.0025	21.5009	0.124799	2714	24.4115	38.8877	33.0949	0.239979	3471	24.4099	26.1115	28.3701	0.357371	0.769447
Secondary healthcare costs per year	Multivariable Adjusted	15	6243	24.629	36.0208	21.5594	0.094768	2749	24.6291	24.134	36.5737	0.509335	3494	24.6289	40.0136	25.8118	0.121092	0.72279
Secondary healthcare costs per year	Multivariable Adjusted	16	6235	24.8385	25.3395	23.2582	0.27594	2896	24.8381	26.4729	39.6623	0.50448	3339	24.8388	30.6369	26.7675	0.252393	0.930654
Secondary healthcare costs per year	Multivariable Adjusted	17	6209	25.0446	19.9615	23.2813	0.39122	2917	25.0452	-11.0324	37.3833	0.767906	3292	25.044	43.629	29.1516	0.134491	0.24889
Secondary healthcare costs per year	Multivariable Adjusted	18	6253	25.2485	12.9376	23.0282	0.574241	3053	25.2482	-15.6106	36.8543	0.671874	3200	25.2488	49.9836	28.4885	0.0793418	0.159084
Secondary healthcare costs per year	Multivariable Adjusted	19	6228	25.4519	-38.9076	21.3819	0.0688124	2989	25.4514	-55.1697	32.4938	0.0895348	3239	25.4524	-22.4423	28.3123	0.42797	0.447629
Secondary healthcare costs per year	Multivariable Adjusted	20	6286	25.652	-7.59153	25.9688	0.770032	3142	25.652	-25.7426	41.1312	0.531404	3144	25.6519	5.84832	32.2906	0.856277	0.545761
Secondary healthcare costs per year	Multivariable Adjusted	21	6219	25.8498	-13.5856	21.5846	0.529077	3153	25.8509	18.1958	31.3871	0.562102	3066	25.8486	-41.2912	29.888	0.167116	0.169897
Secondary healthcare costs per year	Multivariable Adjusted	22	6209	26.05	10.7724	23.1997	0.642407	3199	26.0507	16.0512	28.6644	0.575501	3010	26.0493	1.61841	37.0223	0.965132	0.757894
Secondary healthcare costs per year	Multivariable Adjusted	23	6238	26.2482	58.0934	24.6334	0.0183581	3229	26.2488	88.1801	37.9895	0.0202777	3009	26.2476	30.558	31.4866	0.331793	0.242881
Secondary healthcare costs per year	Multivariable Adjusted	24	6228	26.4523	-5.8387	33.468	0.861507	3274	26.4522	-9.43202	56.4968	0.867411	2954	26.4524	5.46731	33.1069	0.868833	0.82001
Secondary healthcare costs per year	Multivariable Adjusted	25	6163	26.6567	45.429	24.2627	0.0611539	3322	26.6569	60.6529	33.7685	0.0724726	2841	26.6565	22.2797	35.193	0.526686	0.431421
Secondary healthcare costs per year	Multivariable Adjusted	26	6219	26.862	53.7785	22.7879	0.0182769	3408	26.8618	38.9959	30.327	0.198496	2811	26.8622	66.7667	34.767	0.0548072	0.547214
Secondary healthcare costs per year	Multivariable Adjusted	27	6219	27.073	84.7891	24.9923	0.00069231	3302	27.0728	106.327	38.4198	0.00564883	2917	27.0732	60.1782	31.0629	0.0527082	0.350273
Secondary healthcare costs per year	Multivariable Adjusted	28	6185	27.2879	50.1273	24.6985	0.0424007	3439	27.2873	87.0435	34.8141	0.0124112	2746	27.2886	8.3637	34.7896	0.810014	0.109905
Secondary healthcare costs per year	Multivariable Adjusted	29	6180	27.5062	50.2801	26.8026	0.0606638	3439	27.5047	24.3917	40.5722	0.547712	2741	27.508	85.8199	33.0393	0.00939036	0.240388
Secondary healthcare costs per year	Multivariable Adjusted	30	6228	27.7317	35.8556	22.2942	0.107771	3442	27.7312	56.8069	30.2106	0.0600588	2786	27.7323	9.09715	33.3661	0.785125	0.289162
Secondary healthcare costs per year	Multivariable Adjusted	31	6171	27.9649	30.8564	23.0521	0.180715	3469	27.9637	5.03942	32.1139	0.875305	2702	27.9665	71.1111	33.1285	0.031831	0.152139
Secondary healthcare costs per year	Multivariable Adjusted	32	6215	28.2037	-14.0452	25.8762	0.587278	3472	28.2041	10.4841	34.6079	0.761936	2743	28.2033	-46.9629	39.443	0.23379	0.273612
Secondary healthcare costs per year	Multivariable Adjusted	33	6218	28.4483	26.2608	21.6109	0.224304	3479	28.4474	54.0625	31.6636	0.0877477	2739	28.4496	-1.37459	28.4825	0.961508	0.193029
Secondary healthcare costs per year	Multivariable Adjusted	34	6202	28.7066	50.8931	22.0436	0.0209574	3514	28.7067	52.4801	29.8022	0.0782472	2688	28.7064	52.9234	32.9704	0.108454	0.992043
Secondary healthcare costs per year	Multivariable Adjusted	35	6212	28.9744	24.1933	22.8839	0.290413	3544	28.9746	16.9896	31.3455	0.587812	2668	28.9742	40.2582	33.6421	0.231439	0.61283
Secondary healthcare costs per year	Multivariable Adjusted	36	6216	29.2585	12.6662	23.1347	0.584035	3480	29.2571	-11.446	32.2297	0.722487	2736	29.2603	42.1227	33.4327	0.207696	0.248685
Secondary healthcare costs per year	Multivariable Adjusted	37	6185	29.5564	6.57226	25.3837	0.7957	3445	29.5554	51.1125	34.8203	0.142133	2740	29.5576	-57.7615	37.3196	0.121681	0.0329195
Secondary healthcare costs per year	Multivariable Adjusted	38	6120	29.8663	1.31941	24.2183	0.956553	3487	29.8667	0.627501	33.9329	0.985246	2633	29.8657	-0.529057	34.1557	0.987642	0.980835
Secondary healthcare costs per year	Multivariable Adjusted	39	6196	30.1999	13.7698	25.0325	0.582266	3455	30.1992	42.7421	36.8925	0.246637	2741	30.2007	-24.1809	32.6613	0.459085	0.174396
Secondary healthcare costs per year	Multivariable Adjusted	40	6217	30.5628	23.7846	27.0954	0.380046	3430	30.5628	1.54409	39.1629	0.96855	2787	30.5628	55.1647	37.0433	0.136436	0.319886
Secondary healthcare costs per year	Multivariable Adjusted	41	6130	30.9603	29.3846	24.9441	0.23879	3315	30.9611	25.3649	36.1211	0.482544	2815	30.9593	26.6856	34.1937	0.43514	0.978816
Secondary healthcare costs per year	Multivariable Adjusted	42	6201	31.3945	40.0546	25.9734	0.123041	3338	31.395	36.2473	33.0656	0.27298	2863	31.3939	50.1699	41.5693	0.227472	0.793234
Secondary healthcare costs per year	Multivariable Adjusted	43	6224	31.88	59.8807	22.9119	0.00896147	3247	31.8812	60.2963	34.658	0.0819022	2977	31.8786	55.1266	29.6847	0.0633008	0.909801
Secondary healthcare costs per year	Multivariable Adjusted	44	6141	32.4269	31.5079	27.496	0.251834	3150	32.4255	63.7847	39.7039	0.108162	2991	32.4283	-9.5945	38.1305	0.801333	0.182534
Secondary healthcare costs per year	Multivariable Adjusted	45	6190	33.072	4.82661	27.7514	0.861926	3085	33.0665	16.9761	36.6426	0.643158	3105	33.0775	-3.37406	42.0051	0.935979	0.715051
Secondary healthcare costs per year	Multivariable Adjusted	46	6174	33.8495	-5.90678	23.4871	0.801435	2999	33.8487	5.71147	36.5915	0.875964	3175	33.8503	-15.6176	29.9696	0.602287	0.652026
Secondary healthcare costs per year	Multivariable Adjusted	47	6172	34.8195	49.2455	27.4312	0.0726161	2871	34.8172	91.9263	38.1439	0.015953	3301	34.8214	11.2983	39.2463	0.773437	0.140689
Secondary healthcare costs per year	Multivariable Adjusted	48	6155	36.1182	33.215	22.8069	0.145294	2660	36.1078	13.3836	37.2613	0.719459	3495	36.1262	42.7889	28.56	0.134078	0.531089
Secondary healthcare costs per year	Multivariable Adjusted	49	6143	38.1226	-4.90282	21.8978	0.822839	2361	38.1057	-39.6587	33.2611	0.233126	3782	38.1331	15.0579	29.0621	0.604367	0.215419
Secondary healthcare costs per year	Multivariable Adjusted	50	6161	43.2834	15.5469	5.56455	0.00520737	2021	43.082	25.6586	11.0103	0.0197837	4140	43.3818	12.5706	6.46234	0.0517496	0.305284
Total healthcare costs per year	Main Analysis MR	1	6304	18.8745	-113.125	67.3977	0.0932563	1281	18.877	-100.764	64.6719	0.119213	5023	18.8738	-117.57	84.9228	0.166225	0.874898
Total healthcare costs per year	Main Analysis MR	2	6339	20.3288	39.9995	33.9022	0.23806	1435	20.3302	-20.471	58.4963	0.726373	4904	20.3284	61.1397	40.3158	0.129387	0.250662
Total healthcare costs per year	Main Analysis MR	3	6284	21.0287	30.912	28.6116	0.279963	1566	21.0318	93.4863	62.7995	0.13658	4718	21.0277	9.26229	31.4654	0.76848	0.230502
Total healthcare costs per year	Main Analysis MR	4	6311	21.5446	-3.91952	25.6653	0.878622	1726	21.5469	-32.6324	61.2853	0.594402	4585	21.5437	15.9301	27.3406	0.560126	0.469278
Total healthcare costs per year	Main Analysis MR	5	6255	21.9689	37.2683	27.3761	0.173405	1893	21.971	58.127	64.7182	0.369102	4362	21.9681	34.6442	27.9111	0.214521	0.738996
Total healthcare costs per year	Main Analysis MR	6	6249	22.3305	4.73386	24.6871	0.847934	2019	22.3267	-6.12906	42.1664	0.884431	4230	22.3323	14.1902	31.139	0.648602	0.698283
Total healthcare costs per year	Main Analysis MR	7	6285	22.6543	17.0788	25.6973	0.506297	2076	22.657	50.3511	51.1889	0.325296	4209	22.6529	6.53649	29.7388	0.82603	0.459236
Total healthcare costs per year	Main Analysis MR	8	6277	22.9476	-27.2295	29.7389	0.359867	2166	22.9482	-3.21166	44.0962	0.941939	4111	22.9473	-42.6031	38.4941	0.268405	0.500971
Total healthcare costs per year	Main Analysis MR	9	6266	23.2249	28.0214	25.758	0.276653	2307	23.225	35.7206	48.5533	0.461914	3959	23.2249	17.7014	29.5184	0.548722	0.751156
Total healthcare costs per year	Main Analysis MR	10	6218	23.483	-4.56566	30.5225	0.881093	2370	23.4843	11.5312	55.4379	0.835227	3848	23.4822	-15.4178	34.794	0.657682	0.680533
Total healthcare costs per year	Main Analysis MR	11	6233	23.7298	81.4019	24.9074	0.00108243	2505	23.7324	41.3805	40.2376	0.30376	3728	23.7281	101.58	32.0705	0.00153812	0.242022
Total healthcare costs per year	Main Analysis MR	12	6280	23.9623	22.4854	25.2386	0.372975	2595	23.9655	34.3572	45.2377	0.447565	3685	23.96	15.076	29.0875	0.604251	0.719965
Total healthcare costs per year	Main Analysis MR	13	6242	24.1883	48.9452	27.3145	0.073147	2604	24.1883	50.5371	44.4833	0.255919	3638	24.1883	56.5299	34.5909	0.102208	0.915304
Total healthcare costs per year	Main Analysis MR	14	6185	24.4106	50.9472	24.9965	0.0415326	2714	24.4115	51.5918	41.1856	0.210327	3471	24.4099	48.2374	29.808	0.105604	0.947395
Total healthcare costs per year	Main Analysis MR	15	6243	24.629	48.4805	30.0141	0.106255	2749	24.6291	33.1836	51.8521	0.522195	3494	24.6289	57.8237	33.6112	0.085365	0.690075
Total healthcare costs per year	Main Analysis MR	16	6235	24.8385	48.8085	30.2617	0.106771	2896	24.8381	35.0462	45.7919	0.444072	3339	24.8388	66.7047	39.7998	0.0937372	0.601803
Total healthcare costs per year	Main Analysis MR	17	6209	25.0446	39.705	29.3418	0.175995	2917	25.0452	9.67308	44.3852	0.82748	3292	25.044	64.0866	37.1247	0.0843021	0.347032
Total healthcare costs per year	Main Analysis MR	18	6253	25.2485	32.9975	27.2063	0.225182	3053	25.2482	0.632261	39.0174	0.987071	3200	25.2488	77.1331	38.5702	0.0455204	0.163202
Total healthcare costs per year	Main Analysis MR	19	6228	25.4519	-29.5929	26.1453	0.257691	2989	25.4514	-42.939	38.4488	0.264086	3239	25.4524	-18.2874	35.7155	0.608629	0.638531
Total healthcare costs per year	Main Analysis MR	20	6286	25.652	2.90922	32.1898	0.927987	3142	25.652	-11.542	49.2988	0.81489	3144	25.6519	12.0833	40.081	0.763055	0.710013
Total healthcare costs per year	Main Analysis MR	21	6219	25.8498	-11.2735	25.3367	0.656357	3153	25.8509	19.0962	37.0066	0.605839	3066	25.8486	-36.7124	35.0128	0.294388	0.27331
Total healthcare costs per year	Main Analysis MR	22	6209	26.05	12.2454	30.0414	0.683556	3199	26.0507	6.33525	36.9123	0.863729	3010	26.0493	12.7315	47.2563	0.787612	0.915053
Total healthcare costs per year	Main Analysis MR	23	6238	26.2482	79.4118	29.8803	0.00786842	3229	26.2488	105.655	46.4225	0.0228492	3009	26.2476	55.588	38.4691	0.148457	0.406293
Total healthcare costs per year	Main Analysis MR	24	6228	26.4523	14.786	29.5139	0.616383	3274	26.4522	4.14007	33.8542	0.902669	2954	26.4524	35.7318	49.2475	0.468112	0.597062
Total healthcare costs per year	Main Analysis MR	25	6163	26.6567	77.312	27.8374	0.00548175	3322	26.6569	91.7304	37.1326	0.0134982	2841	26.6565	56.5466	41.4072	0.172057	0.526998
Total healthcare costs per year	Main Analysis MR	26	6219	26.862	60.7338	28.0106	0.03014	3408	26.8618	63.1096	34.6882	0.06886	2811	26.8622	53.1329	44.9729	0.237427	0.860563
Total healthcare costs per year	Main Analysis MR	27	6219	27.073	112.064	28.7038	9.456e-05	3302	27.0728	135.978	41.3106	0.0009962	2917	27.0732	84.0469	39.399	0.0329065	0.362985
Total healthcare costs per year	Main Analysis MR	28	6185	27.2879	71.1863	31.5078	0.0238636	3439	27.2873	107.621	45.5783	0.0182145	2746	27.2886	31.3481	40.0181	0.433422	0.208566
Total healthcare costs per year	Main Analysis MR	29	6180	27.5062	74.1175	30.1454	0.0139454	3439	27.5047	48.4409	44.4187	0.27547	2741	27.508	109.071	42.519	0.0103105	0.324114
Total healthcare costs per year	Main Analysis MR	30	6228	27.7317	81.4443	33.8737	0.0162011	3442	27.7312	124.345	50.7353	0.0142515	2786	27.7323	28.9978	41.4809	0.484512	0.14569
Total healthcare costs per year	Main Analysis MR	31	6171	27.9649	38.6735	29.4607	0.189279	3469	27.9637	16.5825	37.0182	0.654184	2702	27.9665	75.7186	47.1291	0.108138	0.323757
Total healthcare costs per year	Main Analysis MR	32	6215	28.2037	5.58391	30.3209	0.853888	3472	28.2041	41.6403	37.6664	0.268943	2743	28.2033	-41.8179	50.3232	0.405981	0.184272
Total healthcare costs per year	Main Analysis MR	33	6218	28.4483	35.3839	25.6615	0.167934	3479	28.4474	53.7809	37.0001	0.146075	2739	28.4496	19.8197	35.9624	0.581549	0.510413
Total healthcare costs per year	Main Analysis MR	34	6202	28.7066	72.3731	28.9678	0.0124757	3514	28.7067	70.154	41.1068	0.0878911	2688	28.7064	81.3957	40.0374	0.0420532	0.844683
Total healthcare costs per year	Main Analysis MR	35	6212	28.9744	50.3281	34.2659	0.1419	3544	28.9746	33.7873	41.1665	0.411791	2668	28.9742	75.6072	55.2594	0.171242	0.543919
Total healthcare costs per year	Main Analysis MR	36	6216	29.2585	31.5181	30.3407	0.298894	3480	29.2571	5.69552	43.3765	0.895535	2736	29.2603	61.9599	41.2396	0.132984	0.347185
Total healthcare costs per year	Main Analysis MR	37	6185	29.5564	16.3825	32.6948	0.61632	3445	29.5554	59.5467	46.5031	0.200373	2740	29.5576	-47.252	43.89	0.281659	0.0948828
Total healthcare costs per year	Main Analysis MR	38	6120	29.8663	20.7083	27.9654	0.458999	3487	29.8667	15.9318	37.6039	0.671803	2633	29.8657	20.7497	41.783	0.619467	0.931698
Total healthcare costs per year	Main Analysis MR	39	6196	30.1999	46.5224	25.9263	0.0727479	3455	30.1992	80.3854	36.4121	0.0272681	2741	30.2007	-1.8074	37.0612	0.961104	0.113653
Total healthcare costs per year	Main Analysis MR	40	6217	30.5628	39.9821	29.4807	0.175032	3430	30.5628	14.8374	41.5192	0.72082	2787	30.5628	72.4868	41.1518	0.0781624	0.324049
Total healthcare costs per year	Main Analysis MR	41	6130	30.9603	61.9979	32.3334	0.05518	3315	30.9611	54.3084	46.5453	0.243296	2815	30.9593	58.9197	43.1049	0.17166	0.942054
Total healthcare costs per year	Main Analysis MR	42	6201	31.3945	65.4968	34.9336	0.0608073	3338	31.395	64.4364	42.1457	0.12629	2863	31.3939	71.7299	58.8768	0.223108	0.919766
Total healthcare costs per year	Main Analysis MR	43	6224	31.88	87.5572	28.8825	0.00243347	3247	31.8812	96.2424	42.4554	0.0233958	2977	31.8786	68.91	37.9182	0.0691659	0.631111
Total healthcare costs per year	Main Analysis MR	44	6141	32.4269	50.5371	35.1801	0.150852	3150	32.4255	95.0304	52.455	0.0700393	2991	32.4283	-9.04579	48.6608	0.852527	0.145782
Total healthcare costs per year	Main Analysis MR	45	6190	33.072	15.3394	32.0438	0.63215	3085	33.0665	23.1879	47.5431	0.625746	3105	33.0775	10.2619	42.6319	0.809781	0.83959
Total healthcare costs per year	Main Analysis MR	46	6174	33.8495	-7.37732	30.5564	0.80922	2999	33.8487	5.62422	46.0866	0.902871	3175	33.8503	-16.7598	40.7308	0.680723	0.715908
Total healthcare costs per year	Main Analysis MR	47	6172	34.8195	81.4044	36.5822	0.0260647	2871	34.8172	118.514	55.3921	0.032391	3301	34.8214	47.9895	48.8928	0.326334	0.339811
Total healthcare costs per year	Main Analysis MR	48	6155	36.1182	24.0316	34.1037	0.481021	2660	36.1078	-11.783	52.3315	0.821854	3495	36.1262	49.3414	44.3714	0.266135	0.372989
Total healthcare costs per year	Main Analysis MR	49	6143	38.1226	-2.19185	38.9562	0.955131	2361	38.1057	-62.3728	69.4612	0.369211	3782	38.1331	28.3318	46.6629	0.543745	0.278386
Total healthcare costs per year	Main Analysis MR	50	6161	43.2834	44.1724	28.1806	0.117004	2021	43.082	16.9611	56.1357	0.762543	4140	43.3818	55.2678	32.5525	0.0895441	0.554975
Total healthcare costs per year	Multivariable Adjusted	1	6304	18.8745	-96.5631	20.0368	1.441e-06	1281	18.877	-171.39	39.2808	1.282e-05	5023	18.8738	-74.5673	23.3069	0.0013773	0.0340205
Total healthcare costs per year	Multivariable Adjusted	2	6339	20.3288	25.9307	28.2382	0.358469	1435	20.3302	-46.6074	59.0447	0.429903	4904	20.3284	51.138	32.2565	0.112885	0.146282
Total healthcare costs per year	Multivariable Adjusted	3	6284	21.0287	30.0649	26.6814	0.259822	1566	21.0318	89.72	56.309	0.111082	4718	21.0277	10.3547	30.2821	0.732394	0.214481
Total healthcare costs per year	Multivariable Adjusted	4	6311	21.5446	-7.55408	25.9896	0.771313	1726	21.5469	-49.6123	64.769	0.443683	4585	21.5437	17.9752	26.2688	0.493798	0.333539
Total healthcare costs per year	Multivariable Adjusted	5	6255	21.9689	39.4692	26.4577	0.135755	1893	21.971	51.692	53.5092	0.334025	4362	21.9681	40.9011	30.1586	0.175036	0.860545
Total healthcare costs per year	Multivariable Adjusted	6	6249	22.3305	3.64993	27.8425	0.895702	2019	22.3267	1.85394	43.7803	0.966222	4230	22.3323	8.49804	35.9946	0.813361	0.90668
Total healthcare costs per year	Multivariable Adjusted	7	6285	22.6543	17.866	25.8588	0.489624	2076	22.657	39.8484	51.109	0.435582	4209	22.6529	13.7738	29.4406	0.639892	0.658433
Total healthcare costs per year	Multivariable Adjusted	8	6277	22.9476	-24.3311	26.8174	0.364254	2166	22.9482	2.33806	44.4213	0.958024	4111	22.9473	-40.7994	33.7211	0.226315	0.439239
Total healthcare costs per year	Multivariable Adjusted	9	6266	23.2249	29.7009	27.0696	0.272552	2307	23.225	33.6221	46.9549	0.473959	3959	23.2249	22.2742	33.3826	0.504619	0.84385
Total healthcare costs per year	Multivariable Adjusted	10	6218	23.483	1.05777	28.1032	0.969976	2370	23.4843	17.379	49.0431	0.723068	3848	23.4822	-9.62097	34.3137	0.779184	0.651927
Total healthcare costs per year	Multivariable Adjusted	11	6233	23.7298	78.0603	26.7187	0.00348275	2505	23.7324	37.2327	47.3713	0.431882	3728	23.7281	98.241	31.7675	0.0019848	0.284787
Total healthcare costs per year	Multivariable Adjusted	12	6280	23.9623	19.13	26.9546	0.477882	2595	23.9655	25.5231	47.8584	0.593824	3685	23.96	15.7423	31.4684	0.616895	0.864411
Total healthcare costs per year	Multivariable Adjusted	13	6242	24.1883	51.0798	27.4225	0.0625049	2604	24.1883	52.7253	41.7302	0.206417	3638	24.1883	58.538	36.6981	0.110685	0.916694
Total healthcare costs per year	Multivariable Adjusted	14	6185	24.4106	49.2222	26.8378	0.0666447	2714	24.4115	51.3793	41.7336	0.218276	3471	24.4099	45.0457	35.1192	0.199614	0.907559
Total healthcare costs per year	Multivariable Adjusted	15	6243	24.629	50.948	27.1873	0.0609354	2749	24.6291	37.5383	44.7097	0.401132	3494	24.6289	57.6627	33.8484	0.0884634	0.719693
Total healthcare costs per year	Multivariable Adjusted	16	6235	24.8385	47.1326	29.0503	0.104708	2896	24.8381	36.9016	47.3815	0.436087	3339	24.8388	61.7521	35.6731	0.0834422	0.675218
Total healthcare costs per year	Multivariable Adjusted	17	6209	25.0446	39.6745	29.1593	0.173635	2917	25.0452	10.8126	45.1324	0.810659	3292	25.044	62.9911	37.2246	0.0906102	0.372451
Total healthcare costs per year	Multivariable Adjusted	18	6253	25.2485	33.4993	28.3979	0.238143	3053	25.2482	-2.15647	44.7446	0.961561	3200	25.2488	80.1124	36.0839	0.0264071	0.152366
Total healthcare costs per year	Multivariable Adjusted	19	6228	25.4519	-28.9647	27.52	0.292573	2989	25.4514	-40.7032	41.3707	0.325181	3239	25.4524	-18.7421	37.0409	0.612868	0.692486
Total healthcare costs per year	Multivariable Adjusted	20	6286	25.652	3.12324	31.4403	0.920869	3142	25.652	-10.643	48.325	0.825686	3144	25.6519	11.7661	40.2815	0.770212	0.721692
Total healthcare costs per year	Multivariable Adjusted	21	6219	25.8498	-10.5511	27.1009	0.697034	3153	25.8509	17.4449	39.1131	0.655588	3066	25.8486	-33.4071	37.9802	0.37908	0.350955
Total healthcare costs per year	Multivariable Adjusted	22	6209	26.05	18.7337	28.6045	0.512518	3199	26.0507	20.3807	37.3966	0.585763	3010	26.0493	11.6446	43.839	0.790531	0.879496
Total healthcare costs per year	Multivariable Adjusted	23	6238	26.2482	80.7096	29.9341	0.00701258	3229	26.2488	111.962	45.6109	0.0140993	3009	26.2476	52.2958	39.2074	0.182261	0.321188
Total healthcare costs per year	Multivariable Adjusted	24	6228	26.4523	13.0381	38.5151	0.734972	3274	26.4522	1.26997	62.6913	0.983838	2954	26.4524	35.782	42.1478	0.395901	0.647773
Total healthcare costs per year	Multivariable Adjusted	25	6163	26.6567	78.1882	30.0013	0.00915627	3322	26.6569	87.4655	40.6205	0.0313002	2841	26.6565	63.1409	45.2519	0.162919	0.689146
Total healthcare costs per year	Multivariable Adjusted	26	6219	26.862	61.6774	30.0452	0.0400898	3408	26.8618	64.0651	37.8665	0.0906717	2811	26.8622	53.9038	48.2622	0.264039	0.868437
Total healthcare costs per year	Multivariable Adjusted	27	6219	27.073	111.239	30.5857	0.00027586	3302	27.0728	138.736	45.3372	0.00221261	2917	27.0732	78.751	40.5862	0.0523386	0.324234
Total healthcare costs per year	Multivariable Adjusted	28	6185	27.2879	67.6766	30.5297	0.0266406	3439	27.2873	104.969	41.9517	0.0123446	2746	27.2886	27.128	43.9357	0.53694	0.20006
Total healthcare costs per year	Multivariable Adjusted	29	6180	27.5062	71.267	32.0698	0.0262666	3439	27.5047	45.4185	47.2209	0.336134	2741	27.508	105.946	41.9135	0.0114804	0.337743
Total healthcare costs per year	Multivariable Adjusted	30	6228	27.7317	81.3817	30.0362	0.00673942	3442	27.7312	117.931	43.0653	0.0061734	2786	27.7323	34.9646	41.4628	0.399074	0.165186
Total healthcare costs per year	Multivariable Adjusted	31	6171	27.9649	39.4936	29.231	0.176668	3469	27.9637	14.6144	39.7083	0.712841	2702	27.9665	79.0936	43.2228	0.0672639	0.271955
Total healthcare costs per year	Multivariable Adjusted	32	6215	28.2037	6.0816	31.0726	0.844827	3472	28.2041	42.8765	41.7174	0.304051	2743	28.2033	-43.9892	47.3865	0.353249	0.16885
Total healthcare costs per year	Multivariable Adjusted	33	6218	28.4483	41.6762	27.2815	0.126603	3479	28.4474	64.0874	38.9859	0.100205	2739	28.4496	20.9847	37.9407	0.5802	0.428172
Total healthcare costs per year	Multivariable Adjusted	34	6202	28.7066	75.2543	28.4063	0.00806801	3514	28.7067	78.5825	38.5979	0.0417581	2688	28.7064	77.26	42.1013	0.0664911	0.981528
Total healthcare costs per year	Multivariable Adjusted	35	6212	28.9744	53.8554	31.1465	0.0837915	3544	28.9746	39.3154	38.2442	0.303945	2668	28.9742	76.2095	52.0745	0.143339	0.567977
Total healthcare costs per year	Multivariable Adjusted	36	6216	29.2585	29.027	28.6409	0.310831	3480	29.2571	-1.22247	39.707	0.975439	2736	29.2603	65.2546	41.9729	0.120022	0.249919
Total healthcare costs per year	Multivariable Adjusted	37	6185	29.5564	24.566	30.8207	0.425415	3445	29.5554	70.0007	42.0799	0.0962091	2740	29.5576	-42.1264	46.1017	0.360837	0.0724355
Total healthcare costs per year	Multivariable Adjusted	38	6120	29.8663	13.5662	29.5168	0.645796	3487	29.8667	10.3589	40.9575	0.800331	2633	29.8657	13.3902	42.9988	0.75549	0.959289
Total healthcare costs per year	Multivariable Adjusted	39	6196	30.1999	39.7098	30.3303	0.190451	3455	30.1992	73.6897	43.6136	0.0911036	2741	30.2007	-7.13808	41.6243	0.86384	0.180025
Total healthcare costs per year	Multivariable Adjusted	40	6217	30.5628	38.1132	32.9196	0.246959	3430	30.5628	9.46075	46.7578	0.839655	2787	30.5628	75.7373	45.9442	0.0992576	0.311996
Total healthcare costs per year	Multivariable Adjusted	41	6130	30.9603	64.6024	31.034	0.0373731	3315	30.9611	58.3896	44.4054	0.188536	2815	30.9593	62.7387	43.0046	0.144597	0.94391
Total healthcare costs per year	Multivariable Adjusted	42	6201	31.3945	62.5967	31.8359	0.0492721	3338	31.395	55.0249	41.5109	0.184987	2863	31.3939	77.3323	49.7261	0.119907	0.73056
Total healthcare costs per year	Multivariable Adjusted	43	6224	31.88	92.6955	28.734	0.00125537	3247	31.8812	96.8827	42.1491	0.0215292	2977	31.8786	80.7113	38.6258	0.0366566	0.777283
Total healthcare costs per year	Multivariable Adjusted	44	6141	32.4269	49.7081	33.191	0.134228	3150	32.4255	85.9981	47.1445	0.0681311	2991	32.4283	3.38721	47.0999	0.942669	0.215108
Total healthcare costs per year	Multivariable Adjusted	45	6190	33.072	22.8641	34.1615	0.503308	3085	33.0665	32.0662	47.4447	0.499126	3105	33.0775	16.4146	49.8006	0.741698	0.819995
Total healthcare costs per year	Multivariable Adjusted	46	6174	33.8495	1.56546	29.406	0.957544	2999	33.8487	12.501	45.0951	0.781615	3175	33.8503	-7.49532	38.4929	0.845612	0.735917
Total healthcare costs per year	Multivariable Adjusted	47	6172	34.8195	85.6766	32.6381	0.00866372	2871	34.8172	128.447	46.3961	0.00563153	3301	34.8214	48.5591	46.4834	0.296183	0.223831
Total healthcare costs per year	Multivariable Adjusted	48	6155	36.1182	60.718	28.3543	0.0322416	2660	36.1078	35.2267	45.5604	0.439412	3495	36.1262	74.8584	35.6606	0.0357999	0.493347
Total healthcare costs per year	Multivariable Adjusted	49	6143	38.1226	5.98828	26.0444	0.818149	2361	38.1057	-28.8785	39.6747	0.466686	3782	38.1331	25.5574	34.4637	0.458346	0.300283
Total healthcare costs per year	Multivariable Adjusted	50	6161	43.2834	39.3816	6.94409	1.418e-08	2021	43.082	44.8519	13.2653	0.00072188	4140	43.3818	38.672	8.03524	1.488e-06	0.690288
QALY-costs per year (£10k per QALY)	Main Analysis MR	1	6304	18.8745	-266.735	97.4452	0.00619499	1281	18.877	-406.279	152.608	0.00776237	5023	18.8738	-223.429	116.893	0.0559525	0.341506
QALY-costs per year (£10k per QALY)	Main Analysis MR	2	6339	20.3288	-4.28643	67.1747	0.949121	1435	20.3302	-132.001	133.772	0.323757	4904	20.3284	44.1774	76.9199	0.565745	0.25357
QALY-costs per year (£10k per QALY)	Main Analysis MR	3	6284	21.0287	21.0555	59.3496	0.722761	1566	21.0318	161.156	130.097	0.215443	4718	21.0277	-19.8359	66.3704	0.765042	0.215251
QALY-costs per year (£10k per QALY)	Main Analysis MR	4	6311	21.5446	-17.7032	59.209	0.764944	1726	21.5469	-154.352	133.291	0.246861	4585	21.5437	47.1611	64.5079	0.464724	0.173565
QALY-costs per year (£10k per QALY)	Main Analysis MR	5	6255	21.9689	27.6398	58.709	0.637788	1893	21.971	54.202	121.264	0.654892	4362	21.9681	28.194	65.4288	0.666533	0.850287
QALY-costs per year (£10k per QALY)	Main Analysis MR	6	6249	22.3305	8.14851	55.761	0.883817	2019	22.3267	-22.7513	93.237	0.807219	4230	22.3323	28.5845	69.1743	0.679442	0.658356
QALY-costs per year (£10k per QALY)	Main Analysis MR	7	6285	22.6543	22.824	57.3358	0.690574	2076	22.657	93.1095	104.905	0.374778	4209	22.6529	-4.66961	67.0494	0.944477	0.432241
QALY-costs per year (£10k per QALY)	Main Analysis MR	8	6277	22.9476	-1.20211	67.4279	0.985776	2166	22.9482	-6.28858	107.525	0.953362	4111	22.9473	-2.4623	84.3873	0.976722	0.977667
QALY-costs per year (£10k per QALY)	Main Analysis MR	9	6266	23.2249	21.394	57.6385	0.710507	2307	23.225	71.5207	100.342	0.475988	3959	23.2249	-15.979	70.3354	0.820282	0.475189
QALY-costs per year (£10k per QALY)	Main Analysis MR	10	6218	23.483	16.5138	60.9754	0.786524	2370	23.4843	81.9344	109.589	0.45467	3848	23.4822	-30.0745	74.2248	0.685344	0.397415
QALY-costs per year (£10k per QALY)	Main Analysis MR	11	6233	23.7298	150.2	58.6977	0.0105012	2505	23.7324	62.4644	93.8763	0.505801	3728	23.7281	195.608	73.938	0.00815542	0.265195
QALY-costs per year (£10k per QALY)	Main Analysis MR	12	6280	23.9623	59.0243	58.1414	0.310017	2595	23.9655	101.742	100.131	0.309588	3685	23.96	31.0085	69.3998	0.655013	0.561515
QALY-costs per year (£10k per QALY)	Main Analysis MR	13	6242	24.1883	83.1165	58.6753	0.156615	2604	24.1883	75.5922	92.3604	0.413101	3638	24.1883	97.7864	74.4356	0.188945	0.851581
QALY-costs per year (£10k per QALY)	Main Analysis MR	14	6185	24.4106	103.19	54.5113	0.0583573	2714	24.4115	73.2688	86.2272	0.395482	3471	24.4099	117.33	72.1701	0.104005	0.69517
QALY-costs per year (£10k per QALY)	Main Analysis MR	15	6243	24.629	92.0339	62.3089	0.13966	2749	24.6291	96.1242	99.6544	0.334757	3494	24.6289	88.6508	76.7591	0.248122	0.952624
QALY-costs per year (£10k per QALY)	Main Analysis MR	16	6235	24.8385	110.852	63.014	0.0785489	2896	24.8381	107.281	95.9479	0.263518	3339	24.8388	117.37	82.9109	0.156887	0.936583
QALY-costs per year (£10k per QALY)	Main Analysis MR	17	6209	25.0446	113.037	61.9336	0.0679813	2917	25.0452	68.373	93.01	0.46227	3292	25.044	148.773	79.4878	0.0612562	0.511094
QALY-costs per year (£10k per QALY)	Main Analysis MR	18	6253	25.2485	100.659	58.4151	0.0848572	3053	25.2482	30.2474	84.4849	0.720328	3200	25.2488	191.331	82.206	0.0199409	0.171778
QALY-costs per year (£10k per QALY)	Main Analysis MR	19	6228	25.4519	-2.75316	60.3008	0.963584	2989	25.4514	-22.6498	86.5461	0.793547	3239	25.4524	8.75122	83.659	0.916689	0.794193
QALY-costs per year (£10k per QALY)	Main Analysis MR	20	6286	25.652	24.4766	63.8164	0.701314	3142	25.652	2.98997	94.8819	0.974861	3144	25.6519	36.6034	82.9889	0.659167	0.789732
QALY-costs per year (£10k per QALY)	Main Analysis MR	21	6219	25.8498	35.5815	59.5302	0.550037	3153	25.8509	54.1525	87.1494	0.534352	3066	25.8486	30.5236	83.6	0.715026	0.844875
QALY-costs per year (£10k per QALY)	Main Analysis MR	22	6209	26.05	49.9835	62.7794	0.425929	3199	26.0507	37.7785	84.647	0.655375	3010	26.0493	53.5397	92.8014	0.563988	0.900144
QALY-costs per year (£10k per QALY)	Main Analysis MR	23	6238	26.2482	148.493	61.1366	0.0151456	3229	26.2488	185.457	88.1548	0.0353985	3009	26.2476	113.982	85.7444	0.183742	0.5611
QALY-costs per year (£10k per QALY)	Main Analysis MR	24	6228	26.4523	56.4932	63.5165	0.373774	3274	26.4522	11.9124	78.7345	0.87974	2954	26.4524	120.728	97.9669	0.217823	0.386608
QALY-costs per year (£10k per QALY)	Main Analysis MR	25	6163	26.6567	165.175	60.4962	0.006327	3322	26.6569	169.325	84.8026	0.045859	2841	26.6565	153.36	89.2466	0.0857256	0.896826
QALY-costs per year (£10k per QALY)	Main Analysis MR	26	6219	26.862	123.878	62.2769	0.0466847	3408	26.8618	135.669	82.0092	0.0980627	2811	26.8622	108.397	93.8165	0.247919	0.826756
QALY-costs per year (£10k per QALY)	Main Analysis MR	27	6219	27.073	216.287	62.3404	0.00052152	3302	27.0728	258.635	84.444	0.00219273	2917	27.0732	171.285	91.3355	0.0607458	0.482539
QALY-costs per year (£10k per QALY)	Main Analysis MR	28	6185	27.2879	145.601	64.5158	0.0240187	3439	27.2873	214.687	88.7206	0.0155288	2746	27.2886	68.9723	93.7319	0.461824	0.258887
QALY-costs per year (£10k per QALY)	Main Analysis MR	29	6180	27.5062	165.95	63.0209	0.00845732	3439	27.5047	110.448	84.9579	0.19359	2741	27.508	246.452	97.568	0.0115386	0.293142
QALY-costs per year (£10k per QALY)	Main Analysis MR	30	6228	27.7317	224.915	63.5631	0.00040249	3442	27.7312	262.454	89.705	0.00343629	2786	27.7323	183.296	88.6493	0.0386721	0.530232
QALY-costs per year (£10k per QALY)	Main Analysis MR	31	6171	27.9649	113.188	63.8741	0.0763878	3469	27.9637	65.4043	82.7895	0.429524	2702	27.9665	197.198	96.3711	0.0407332	0.299575
QALY-costs per year (£10k per QALY)	Main Analysis MR	32	6215	28.2037	62.4061	63.1826	0.323295	3472	28.2041	131.046	82.1583	0.110703	2743	28.2033	-36.9678	98.2916	0.706841	0.189683
QALY-costs per year (£10k per QALY)	Main Analysis MR	33	6218	28.4483	85.8318	59.5065	0.149191	3479	28.4474	102.976	82.3776	0.211282	2739	28.4496	75.7062	85.9866	0.37862	0.818865
QALY-costs per year (£10k per QALY)	Main Analysis MR	34	6202	28.7066	131.649	62.5164	0.0352191	3514	28.7067	127.921	83.4182	0.125155	2688	28.7064	155.523	94.1166	0.0984431	0.826282
QALY-costs per year (£10k per QALY)	Main Analysis MR	35	6212	28.9744	95.8676	67.8999	0.157981	3544	28.9746	128.781	87.3058	0.140196	2668	28.9742	62.2026	103.552	0.548048	0.623035
QALY-costs per year (£10k per QALY)	Main Analysis MR	36	6216	29.2585	105.453	62.9481	0.093888	3480	29.2571	106.485	85.3741	0.212296	2736	29.2603	102.582	94.183	0.276075	0.975506
QALY-costs per year (£10k per QALY)	Main Analysis MR	37	6185	29.5564	88.1477	64.154	0.169441	3445	29.5554	122.858	88.9673	0.167298	2740	29.5576	29.0708	93.8419	0.756724	0.468279
QALY-costs per year (£10k per QALY)	Main Analysis MR	38	6120	29.8663	43.3019	63.8559	0.497696	3487	29.8667	52.4923	86.9046	0.545829	2633	29.8657	29.7795	90.2001	0.741287	0.856105
QALY-costs per year (£10k per QALY)	Main Analysis MR	39	6196	30.1999	159.091	59.9571	0.0079683	3455	30.1992	237.32	82.0753	0.00383421	2741	30.2007	42.0249	88.0221	0.633052	0.10465
QALY-costs per year (£10k per QALY)	Main Analysis MR	40	6217	30.5628	65.7599	64.1128	0.305037	3430	30.5628	93.1738	87.7063	0.288082	2787	30.5628	28.0001	93.5598	0.76473	0.611305
QALY-costs per year (£10k per QALY)	Main Analysis MR	41	6130	30.9603	179.748	68.7647	0.00895006	3315	30.9611	185.317	94.0738	0.0488485	2815	30.9593	159.052	95.6484	0.0963372	0.844781
QALY-costs per year (£10k per QALY)	Main Analysis MR	42	6201	31.3945	164.684	69.8064	0.0183167	3338	31.395	167.933	90.0385	0.0621647	2863	31.3939	169.253	109.724	0.122945	0.992578
QALY-costs per year (£10k per QALY)	Main Analysis MR	43	6224	31.88	224.576	66.3376	0.00071086	3247	31.8812	278.657	93.8778	0.00299457	2977	31.8786	128.28	91.7011	0.161844	0.251847
QALY-costs per year (£10k per QALY)	Main Analysis MR	44	6141	32.4269	104.767	71.1771	0.141042	3150	32.4255	199.976	98.3097	0.041937	2991	32.4283	-21.1302	102.237	0.83626	0.11902
QALY-costs per year (£10k per QALY)	Main Analysis MR	45	6190	33.072	85.9585	70.0704	0.219919	3085	33.0665	133.614	100.448	0.183459	3105	33.0775	41.6283	96.222	0.665285	0.50842
QALY-costs per year (£10k per QALY)	Main Analysis MR	46	6174	33.8495	43.5692	68.3955	0.524113	2999	33.8487	71.7184	97.9496	0.464049	3175	33.8503	18.4286	95.1811	0.846476	0.696405
QALY-costs per year (£10k per QALY)	Main Analysis MR	47	6172	34.8195	188.397	72.5966	0.00945558	2871	34.8172	232.109	107.03	0.0301102	3301	34.8214	148.869	99.2484	0.133623	0.568491
QALY-costs per year (£10k per QALY)	Main Analysis MR	48	6155	36.1182	53.7637	73.6211	0.465222	2660	36.1078	-26.4684	112.461	0.813933	3495	36.1262	128.084	95.9241	0.181788	0.29575
QALY-costs per year (£10k per QALY)	Main Analysis MR	49	6143	38.1226	50.7367	78.0573	0.515697	2361	38.1057	-87.2773	135.126	0.518345	3782	38.1331	130.469	96.9135	0.178224	0.190376
QALY-costs per year (£10k per QALY)	Main Analysis MR	50	6161	43.2834	126.02	60.3359	0.0367398	2021	43.082	130.589	114.581	0.254411	4140	43.3818	123.861	70.1759	0.0775624	0.960067
QALY-costs per year (£10k per QALY)	Multivariable Adjusted	1	6304	18.8745	-279.033	39.2047	1.1e-12	1281	18.877	-544.346	91.6497	2.86e-09	5023	18.8738	-203.662	43.2568	2.499e-06	0.00077485
QALY-costs per year (£10k per QALY)	Multivariable Adjusted	2	6339	20.3288	-29.0718	58.6126	0.619895	1435	20.3302	-161.013	126.785	0.204096	4904	20.3284	19.7679	66.2539	0.765424	0.206324
QALY-costs per year (£10k per QALY)	Multivariable Adjusted	3	6284	21.0287	26.0756	55.3493	0.637562	1566	21.0318	149.754	117.599	0.202864	4718	21.0277	-7.31143	63.77	0.90872	0.240358
QALY-costs per year (£10k per QALY)	Multivariable Adjusted	4	6311	21.5446	-27.9437	58.0545	0.630278	1726	21.5469	-181.383	131.099	0.166492	4585	21.5437	46.2612	62.8318	0.461566	0.117376
QALY-costs per year (£10k per QALY)	Multivariable Adjusted	5	6255	21.9689	31.3832	57.5962	0.585834	1893	21.971	36.6878	113.21	0.745885	4362	21.9681	40.0452	66.619	0.547768	0.979609
QALY-costs per year (£10k per QALY)	Multivariable Adjusted	6	6249	22.3305	5.47038	57.4205	0.924101	2019	22.3267	-10.0154	95.6522	0.916609	4230	22.3323	18.0697	71.5151	0.800523	0.814086
QALY-costs per year (£10k per QALY)	Multivariable Adjusted	7	6285	22.6543	25.507	57.8434	0.659237	2076	22.657	82.4995	105.465	0.434069	4209	22.6529	5.62659	67.6924	0.933756	0.539602
QALY-costs per year (£10k per QALY)	Multivariable Adjusted	8	6277	22.9476	6.57341	61.0171	0.914209	2166	22.9482	10.0146	106.026	0.924748	4111	22.9473	2.18668	74.1946	0.976488	0.951765
QALY-costs per year (£10k per QALY)	Multivariable Adjusted	9	6266	23.2249	20.4889	59.6881	0.731398	2307	23.225	65.1081	100.026	0.515102	3959	23.2249	-11.5597	75.4308	0.878202	0.540554
QALY-costs per year (£10k per QALY)	Multivariable Adjusted	10	6218	23.483	24.1653	58.4467	0.679271	2370	23.4843	85.814	104.183	0.41012	3848	23.4822	-19.7762	72.6791	0.785543	0.405845
QALY-costs per year (£10k per QALY)	Multivariable Adjusted	11	6233	23.7298	145.69	59.4234	0.014217	2505	23.7324	60.7702	99.188	0.54009	3728	23.7281	187.982	72.4816	0.00950031	0.300431
QALY-costs per year (£10k per QALY)	Multivariable Adjusted	12	6280	23.9623	48.9829	58.7788	0.404651	2595	23.9655	80.6051	100.529	0.422663	3685	23.96	29.3682	71.2227	0.680088	0.6775
QALY-costs per year (£10k per QALY)	Multivariable Adjusted	13	6242	24.1883	84.8029	59.0245	0.150792	2604	24.1883	77.926	90.545	0.38944	3638	24.1883	98.9893	76.4061	0.195125	0.85889
QALY-costs per year (£10k per QALY)	Multivariable Adjusted	14	6185	24.4106	93.7106	56.3378	0.0962386	2714	24.4115	64.3798	89.5091	0.471984	3471	24.4099	106.757	75.562	0.157702	0.717524
QALY-costs per year (£10k per QALY)	Multivariable Adjusted	15	6243	24.629	96.7635	60.8611	0.111856	2749	24.6291	104.177	95.2747	0.274201	3494	24.6289	88.99	77.3708	0.250071	0.901521
QALY-costs per year (£10k per QALY)	Multivariable Adjusted	16	6235	24.8385	106.358	61.5485	0.0839809	2896	24.8381	109.084	96.114	0.2564	3339	24.8388	107.574	79.5246	0.176148	0.990344
QALY-costs per year (£10k per QALY)	Multivariable Adjusted	17	6209	25.0446	109.886	61.5894	0.0743958	2917	25.0452	63.3042	93.0453	0.496277	3292	25.044	147.482	80.1417	0.0657292	0.49304
QALY-costs per year (£10k per QALY)	Multivariable Adjusted	18	6253	25.2485	104.477	59.6082	0.0796472	3053	25.2482	28.6392	90.8303	0.752531	3200	25.2488	197.782	79.9901	0.0134142	0.162259
QALY-costs per year (£10k per QALY)	Multivariable Adjusted	19	6228	25.4519	-2.1031	61.0947	0.972539	2989	25.4514	-17.3303	88.02	0.843913	3239	25.4524	6.08834	85.1834	0.943021	0.848378
QALY-costs per year (£10k per QALY)	Multivariable Adjusted	20	6286	25.652	25.2059	62.4131	0.686319	3142	25.652	8.90264	92.2188	0.923093	3144	25.6519	32.1614	83.8589	0.701336	0.851976
QALY-costs per year (£10k per QALY)	Multivariable Adjusted	21	6219	25.8498	39.9767	59.7499	0.503452	3153	25.8509	58.4039	89.4793	0.513944	3066	25.8486	35.5678	82.4852	0.666321	0.851154
QALY-costs per year (£10k per QALY)	Multivariable Adjusted	22	6209	26.05	62.4209	60.6128	0.30309	3199	26.0507	67.2214	84.5867	0.426785	3010	26.0493	49.2699	87.4252	0.573049	0.882682
QALY-costs per year (£10k per QALY)	Multivariable Adjusted	23	6238	26.2482	148.101	60.6484	0.0146082	3229	26.2488	191.34	87.5713	0.0288915	3009	26.2476	108.385	84.9183	0.201832	0.496473
QALY-costs per year (£10k per QALY)	Multivariable Adjusted	24	6228	26.4523	52.9224	68.1974	0.437738	3274	26.4522	6.59575	98.7973	0.946772	2954	26.4524	119.355	89.6859	0.183252	0.398078
QALY-costs per year (£10k per QALY)	Multivariable Adjusted	25	6163	26.6567	168.389	62.0367	0.00664071	3322	26.6569	168.242	86.8793	0.0528069	2841	26.6565	161.112	93.0475	0.0833617	0.95534
QALY-costs per year (£10k per QALY)	Multivariable Adjusted	26	6219	26.862	127.831	63.3926	0.0437476	3408	26.8618	138.25	84.7789	0.102951	2811	26.8622	112.624	95.0933	0.236274	0.84058
QALY-costs per year (£10k per QALY)	Multivariable Adjusted	27	6219	27.073	214.777	63.477	0.00071557	3302	27.0728	260.648	87.8913	0.00302114	2917	27.0732	165.699	91.1589	0.0691109	0.453359
QALY-costs per year (£10k per QALY)	Multivariable Adjusted	28	6185	27.2879	140.223	62.2568	0.0243011	3439	27.2873	207.191	84.654	0.014385	2746	27.2886	66.3739	94.4873	0.48239	0.267001
QALY-costs per year (£10k per QALY)	Multivariable Adjusted	29	6180	27.5062	160.496	63.9199	0.0120426	3439	27.5047	108.654	89.2383	0.223385	2741	27.508	234.92	93.6229	0.0121002	0.32895
QALY-costs per year (£10k per QALY)	Multivariable Adjusted	30	6228	27.7317	226.078	60.8767	0.00020425	3442	27.7312	254.986	84.1596	0.00244724	2786	27.7323	192.039	89.0835	0.0311057	0.607504
QALY-costs per year (£10k per QALY)	Multivariable Adjusted	31	6171	27.9649	119.418	63.5168	0.0600934	3469	27.9637	67.405	84.6199	0.425706	2702	27.9665	205.894	93.4441	0.0275667	0.271961
QALY-costs per year (£10k per QALY)	Multivariable Adjusted	32	6215	28.2037	60.1632	64.6813	0.352295	3472	28.2041	128.319	86.1297	0.136267	2743	28.2033	-40.5751	98.0624	0.679044	0.19565
QALY-costs per year (£10k per QALY)	Multivariable Adjusted	33	6218	28.4483	94.061	60.8379	0.122082	3479	28.4474	114.255	83.7991	0.172742	2739	28.4496	78.4756	88.4223	0.374805	0.768983
QALY-costs per year (£10k per QALY)	Multivariable Adjusted	34	6202	28.7066	132.561	62.6259	0.034284	3514	28.7067	138.797	82.9739	0.0943715	2688	28.7064	144.004	96.2748	0.134716	0.967318
QALY-costs per year (£10k per QALY)	Multivariable Adjusted	35	6212	28.9744	95.3345	65.4196	0.14504	3544	28.9746	129.221	84.493	0.126171	2668	28.9742	59.7157	101.811	0.557518	0.599343
QALY-costs per year (£10k per QALY)	Multivariable Adjusted	36	6216	29.2585	99.6546	62.7218	0.112097	3480	29.2571	92.0537	84.4557	0.275729	2736	29.2603	109.413	95.6435	0.252638	0.891783
QALY-costs per year (£10k per QALY)	Multivariable Adjusted	37	6185	29.5564	102.744	63.0196	0.103028	3445	29.5554	142.559	84.7947	0.0927193	2740	29.5576	38.2118	98.148	0.697033	0.421107
QALY-costs per year (£10k per QALY)	Multivariable Adjusted	38	6120	29.8663	29.2975	64.5312	0.649825	3487	29.8667	40.0236	87.1367	0.646004	2633	29.8657	19.2423	93.6193	0.837152	0.870923
QALY-costs per year (£10k per QALY)	Multivariable Adjusted	39	6196	30.1999	154.479	62.0636	0.0128087	3455	30.1992	231.385	85.096	0.00654588	2741	30.2007	41.8498	91.9456	0.648995	0.13031
QALY-costs per year (£10k per QALY)	Multivariable Adjusted	40	6217	30.5628	66.1368	66.7848	0.322029	3430	30.5628	86.0381	92.7172	0.353427	2787	30.5628	40.2373	97.2397	0.679024	0.733189
QALY-costs per year (£10k per QALY)	Multivariable Adjusted	41	6130	30.9603	186.809	66.8976	0.00523091	3315	30.9611	190.155	91.994	0.0387303	2815	30.9593	174.95	93.955	0.0625952	0.907938
QALY-costs per year (£10k per QALY)	Multivariable Adjusted	42	6201	31.3945	155.061	66.605	0.0199086	3338	31.395	150.665	90.1788	0.0947747	2863	31.3939	169.196	100.291	0.0915922	0.890714
QALY-costs per year (£10k per QALY)	Multivariable Adjusted	43	6224	31.88	231.17	64.1007	0.00031053	3247	31.8812	268.478	90.9497	0.00315783	2977	31.8786	156.161	89.8225	0.0821138	0.379586
QALY-costs per year (£10k per QALY)	Multivariable Adjusted	44	6141	32.4269	97.94	68.6421	0.153632	3150	32.4255	183.861	94.9048	0.052706	2991	32.4283	-12.9111	98.8822	0.896115	0.151089
QALY-costs per year (£10k per QALY)	Multivariable Adjusted	45	6190	33.072	109.195	68.6337	0.111613	3085	33.0665	142.903	96.9983	0.140683	3105	33.0775	78.1167	97.5694	0.423348	0.637715
QALY-costs per year (£10k per QALY)	Multivariable Adjusted	46	6174	33.8495	31.6689	65.1756	0.627037	2999	33.8487	56.6463	94.4921	0.548851	3175	33.8503	9.4863	90.1	0.916149	0.717947
QALY-costs per year (£10k per QALY)	Multivariable Adjusted	47	6172	34.8195	185.866	65.5302	0.00456345	2871	34.8172	258.377	94.13	0.00605307	3301	34.8214	125.831	92.0255	0.171517	0.313991
QALY-costs per year (£10k per QALY)	Multivariable Adjusted	48	6155	36.1182	166.835	59.8099	0.00528015	2660	36.1078	93.39	93.1452	0.31604	3495	36.1262	224.444	77.7095	0.00387398	0.279976
QALY-costs per year (£10k per QALY)	Multivariable Adjusted	49	6143	38.1226	97.4694	49.7721	0.0501931	2361	38.1057	63.242	80.1355	0.430002	3782	38.1331	124.769	64.6077	0.0534609	0.550027
QALY-costs per year (£10k per QALY)	Multivariable Adjusted	50	6161	43.2834	131.739	15.0625	2.208e-18	2021	43.082	119.94	26.6228	6.632e-06	4140	43.3818	137.918	17.4613	2.823e-15	0.572308
QALY-costs per year (£20k per QALY)	Main Analysis MR	1	6304	18.8745	-420.344	143.948	0.00349901	1281	18.877	-711.795	261.117	0.00641155	5023	18.8738	-329.289	167.635	0.0494927	0.217683
QALY-costs per year (£20k per QALY)	Main Analysis MR	2	6339	20.3288	-48.5724	110.222	0.659445	1435	20.3302	-243.532	226.805	0.282935	4904	20.3284	27.215	124.833	0.82742	0.295653
QALY-costs per year (£20k per QALY)	Main Analysis MR	3	6284	21.0287	11.199	99.032	0.909963	1566	21.0318	228.825	216.461	0.290457	4718	21.0277	-48.934	111.434	0.660568	0.253919
QALY-costs per year (£20k per QALY)	Main Analysis MR	4	6311	21.5446	-31.4869	101.504	0.756406	1726	21.5469	-276.071	222.851	0.215414	4585	21.5437	78.3921	112.082	0.48429	0.155322
QALY-costs per year (£20k per QALY)	Main Analysis MR	5	6255	21.9689	18.0114	99.4302	0.856253	1893	21.971	50.2769	195.652	0.797201	4362	21.9681	21.7438	114.264	0.849079	0.899785
QALY-costs per year (£20k per QALY)	Main Analysis MR	6	6249	22.3305	11.5632	95.4531	0.90358	2019	22.3267	-39.3735	158.346	0.803628	4230	22.3323	42.9788	118.521	0.716884	0.677144
QALY-costs per year (£20k per QALY)	Main Analysis MR	7	6285	22.6543	28.5693	98.4083	0.771577	2076	22.657	135.868	174.006	0.434905	4209	22.6529	-15.8757	116.072	0.891209	0.468165
QALY-costs per year (£20k per QALY)	Main Analysis MR	8	6277	22.9476	24.8253	113.059	0.8262	2166	22.9482	-9.36548	184.982	0.959621	4111	22.9473	37.6785	139.647	0.787304	0.839156
QALY-costs per year (£20k per QALY)	Main Analysis MR	9	6266	23.2249	14.7667	98.5174	0.880852	2307	23.225	107.321	167.737	0.522292	3959	23.2249	-49.6594	121.757	0.683378	0.448825
QALY-costs per year (£20k per QALY)	Main Analysis MR	10	6218	23.483	37.5932	100.978	0.709675	2370	23.4843	152.338	180.744	0.399319	3848	23.4822	-44.7313	125.305	0.721109	0.370227
QALY-costs per year (£20k per QALY)	Main Analysis MR	11	6233	23.7298	218.998	101.628	0.0311692	2505	23.7324	83.5483	161.718	0.605415	3728	23.7281	289.636	127.591	0.023206	0.317084
QALY-costs per year (£20k per QALY)	Main Analysis MR	12	6280	23.9623	95.5632	99.522	0.336943	2595	23.9655	169.127	170.146	0.320217	3685	23.96	46.941	119.598	0.694697	0.556865
QALY-costs per year (£20k per QALY)	Main Analysis MR	13	6242	24.1883	117.288	99.6685	0.239284	2604	24.1883	100.647	156.143	0.519197	3638	24.1883	139.043	126.167	0.270437	0.848317
QALY-costs per year (£20k per QALY)	Main Analysis MR	14	6185	24.4106	155.433	92.5544	0.0930803	2714	24.4115	94.9458	144.881	0.512252	3471	24.4099	186.422	125.493	0.137406	0.633184
QALY-costs per year (£20k per QALY)	Main Analysis MR	15	6243	24.629	135.587	103.966	0.192184	2749	24.6291	159.065	162.734	0.328344	3494	24.6289	119.478	131.036	0.361878	0.849723
QALY-costs per year (£20k per QALY)	Main Analysis MR	16	6235	24.8385	172.896	104.513	0.0980647	2896	24.8381	179.515	159.103	0.259194	3339	24.8388	168.036	138.023	0.223433	0.956536
QALY-costs per year (£20k per QALY)	Main Analysis MR	17	6209	25.0446	186.369	103.824	0.0726473	2917	25.0452	127.073	155.124	0.412688	3292	25.044	233.459	134.068	0.0816235	0.603847
QALY-costs per year (£20k per QALY)	Main Analysis MR	18	6253	25.2485	168.321	98.2118	0.0865547	3053	25.2482	59.8625	142.521	0.674467	3200	25.2488	305.529	137.561	0.0263485	0.214886
QALY-costs per year (£20k per QALY)	Main Analysis MR	19	6228	25.4519	24.0866	102.724	0.814614	2989	25.4514	-2.36062	146.432	0.987138	3239	25.4524	35.7899	143.195	0.802635	0.852231
QALY-costs per year (£20k per QALY)	Main Analysis MR	20	6286	25.652	46.044	105.424	0.662291	3142	25.652	17.5219	155.344	0.910194	3144	25.6519	61.1236	138.915	0.659932	0.834273
QALY-costs per year (£20k per QALY)	Main Analysis MR	21	6219	25.8498	82.4365	102.278	0.420241	3153	25.8509	89.2088	150.353	0.55296	3066	25.8486	97.7596	143.528	0.495796	0.967187
QALY-costs per year (£20k per QALY)	Main Analysis MR	22	6209	26.05	87.7215	104.975	0.403354	3199	26.0507	69.2218	144.972	0.633016	3010	26.0493	94.348	152.448	0.535993	0.90493
QALY-costs per year (£20k per QALY)	Main Analysis MR	23	6238	26.2482	217.575	101.827	0.0326213	3229	26.2488	265.26	144.384	0.0661836	3009	26.2476	172.376	144.125	0.231691	0.648896
QALY-costs per year (£20k per QALY)	Main Analysis MR	24	6228	26.4523	98.2004	106.856	0.358098	3274	26.4522	19.6848	135.861	0.884798	2954	26.4524	205.725	160.042	0.198636	0.375514
QALY-costs per year (£20k per QALY)	Main Analysis MR	25	6163	26.6567	253.038	102.122	0.0132195	3322	26.6569	246.919	145.467	0.0896178	2841	26.6565	250.174	149.528	0.0943084	0.987549
QALY-costs per year (£20k per QALY)	Main Analysis MR	26	6219	26.862	187.023	106.168	0.0781406	3408	26.8618	208.229	141.595	0.141401	2811	26.8622	163.662	156.906	0.296921	0.832988
QALY-costs per year (£20k per QALY)	Main Analysis MR	27	6219	27.073	320.51	104.331	0.00212587	3302	27.0728	381.293	139.798	0.00638231	2917	27.0732	258.524	154.25	0.0937383	0.555364
QALY-costs per year (£20k per QALY)	Main Analysis MR	28	6185	27.2879	220.016	106.396	0.0386494	3439	27.2873	321.752	145.161	0.0266554	2746	27.2886	106.596	158.725	0.501852	0.31717
QALY-costs per year (£20k per QALY)	Main Analysis MR	29	6180	27.5062	257.781	105.647	0.0146859	3439	27.5047	172.455	139.988	0.217975	2741	27.508	383.832	165.886	0.020677	0.330145
QALY-costs per year (£20k per QALY)	Main Analysis MR	30	6228	27.7317	368.385	104.267	0.00041072	3442	27.7312	400.564	144.659	0.00562253	2786	27.7323	337.595	149.824	0.0242417	0.762384
QALY-costs per year (£20k per QALY)	Main Analysis MR	31	6171	27.9649	187.701	107.724	0.0814319	3469	27.9637	114.226	140.086	0.414845	2702	27.9665	318.678	159.958	0.0463428	0.336278
QALY-costs per year (£20k per QALY)	Main Analysis MR	32	6215	28.2037	119.228	105.121	0.256713	3472	28.2041	220.452	139.142	0.113111	2743	28.2033	-32.1176	161.147	0.842023	0.235506
QALY-costs per year (£20k per QALY)	Main Analysis MR	33	6218	28.4483	136.28	102.286	0.18275	3479	28.4474	152.171	139.66	0.275897	2739	28.4496	131.593	148.755	0.376358	0.919667
QALY-costs per year (£20k per QALY)	Main Analysis MR	34	6202	28.7066	190.925	105.29	0.0697832	3514	28.7067	185.688	138.098	0.17875	2688	28.7064	229.65	161.47	0.154955	0.836082
QALY-costs per year (£20k per QALY)	Main Analysis MR	35	6212	28.9744	141.407	111.821	0.206021	3544	28.9746	223.775	146.151	0.125739	2668	28.9742	48.7981	167.488	0.770782	0.431188
QALY-costs per year (£20k per QALY)	Main Analysis MR	36	6216	29.2585	179.388	105.058	0.0877278	3480	29.2571	207.275	140.741	0.140823	2736	29.2603	143.204	160.806	0.373176	0.764317
QALY-costs per year (£20k per QALY)	Main Analysis MR	37	6185	29.5564	159.913	105.041	0.127912	3445	29.5554	186.17	144.409	0.197335	2740	29.5576	105.394	158.334	0.505639	0.706223
QALY-costs per year (£20k per QALY)	Main Analysis MR	38	6120	29.8663	65.8956	108.793	0.544717	3487	29.8667	89.0528	148.104	0.54765	2633	29.8657	38.8093	152.578	0.79922	0.81321
QALY-costs per year (£20k per QALY)	Main Analysis MR	39	6196	30.1999	271.659	102.614	0.00811129	3455	30.1992	394.254	139.055	0.00457924	2741	30.2007	85.8572	151.401	0.570657	0.13356
QALY-costs per year (£20k per QALY)	Main Analysis MR	40	6217	30.5628	91.5377	107.465	0.394331	3430	30.5628	171.51	146.151	0.240589	2787	30.5628	-16.4867	158.253	0.917027	0.382819
QALY-costs per year (£20k per QALY)	Main Analysis MR	41	6130	30.9603	297.498	114.107	0.00912907	3315	30.9611	316.326	153.967	0.0399265	2815	30.9593	259.183	160.082	0.105434	0.796967
QALY-costs per year (£20k per QALY)	Main Analysis MR	42	6201	31.3945	263.871	113.878	0.0204961	3338	31.395	271.429	150.295	0.0709233	2863	31.3939	266.776	174.524	0.126366	0.983883
QALY-costs per year (£20k per QALY)	Main Analysis MR	43	6224	31.88	361.596	112.189	0.0012682	3247	31.8812	461.072	157.112	0.00333903	2977	31.8786	187.651	157.872	0.234588	0.219597
QALY-costs per year (£20k per QALY)	Main Analysis MR	44	6141	32.4269	158.997	117.594	0.17635	3150	32.4255	304.922	159.395	0.0557479	2991	32.4283	-33.2147	170.06	0.845149	0.146857
QALY-costs per year (£20k per QALY)	Main Analysis MR	45	6190	33.072	156.577	117.595	0.183025	3085	33.0665	244.041	166.509	0.142749	3105	33.0775	72.9948	162.871	0.654028	0.462735
QALY-costs per year (£20k per QALY)	Main Analysis MR	46	6174	33.8495	94.5156	115.626	0.413686	2999	33.8487	137.812	163.787	0.400117	3175	33.8503	53.617	161.881	0.740484	0.714654
QALY-costs per year (£20k per QALY)	Main Analysis MR	47	6172	34.8195	295.39	119.046	0.0130903	2871	34.8172	345.704	173.856	0.0467613	3301	34.8214	249.749	164.093	0.12801	0.688144
QALY-costs per year (£20k per QALY)	Main Analysis MR	48	6155	36.1182	83.4959	121.77	0.492911	2660	36.1078	-41.1537	186.196	0.825074	3495	36.1262	206.828	158.608	0.192227	0.310651
QALY-costs per year (£20k per QALY)	Main Analysis MR	49	6143	38.1226	103.665	127.906	0.417663	2361	38.1057	-112.182	218.783	0.608123	3782	38.1331	232.607	160.911	0.148299	0.204247
QALY-costs per year (£20k per QALY)	Main Analysis MR	50	6161	43.2834	207.868	99.5516	0.0367938	2021	43.082	244.216	186.408	0.190158	4140	43.3818	192.454	116.059	0.0972683	0.813646
QALY-costs per year (£20k per QALY)	Multivariable Adjusted	1	6304	18.8745	-461.503	64.4942	8.323e-13	1281	18.877	-917.302	155.218	3.426e-09	5023	18.8738	-332.757	70.4564	2.325e-06	0.00060532
QALY-costs per year (£20k per QALY)	Multivariable Adjusted	2	6339	20.3288	-84.0744	97.8769	0.390351	1435	20.3302	-275.419	212.431	0.194801	4904	20.3284	-11.6023	110.251	0.916189	0.27034
QALY-costs per year (£20k per QALY)	Multivariable Adjusted	3	6284	21.0287	22.0863	93.1347	0.812545	1566	21.0318	209.788	199.35	0.292635	4718	21.0277	-24.9776	107.338	0.815995	0.299783
QALY-costs per year (£20k per QALY)	Multivariable Adjusted	4	6311	21.5446	-48.3334	99.2384	0.626228	1726	21.5469	-313.154	215.234	0.145684	4585	21.5437	74.5472	110.064	0.498212	0.108764
QALY-costs per year (£20k per QALY)	Multivariable Adjusted	5	6255	21.9689	23.2971	97.7101	0.811547	1893	21.971	21.6837	189.395	0.90885	4362	21.9681	39.1893	114.583	0.732338	0.936967
QALY-costs per year (£20k per QALY)	Multivariable Adjusted	6	6249	22.3305	7.29083	96.3042	0.939653	2019	22.3267	-21.8847	161.751	0.892376	4230	22.3323	27.6414	119.391	0.816911	0.805413
QALY-costs per year (£20k per QALY)	Multivariable Adjusted	7	6285	22.6543	33.1481	99.3197	0.738567	2076	22.657	125.151	176.05	0.477157	4209	22.6529	-2.5206	117.191	0.98284	0.546056
QALY-costs per year (£20k per QALY)	Multivariable Adjusted	8	6277	22.9476	37.4779	103.592	0.717514	2166	22.9482	17.6913	181.764	0.922463	4111	22.9473	45.1727	124.981	0.717772	0.900853
QALY-costs per year (£20k per QALY)	Multivariable Adjusted	9	6266	23.2249	11.2769	101.129	0.911212	2307	23.225	96.5941	168.036	0.565398	3959	23.2249	-45.3936	128.226	0.723329	0.501746
QALY-costs per year (£20k per QALY)	Multivariable Adjusted	10	6218	23.483	47.2728	97.6495	0.62831	2370	23.4843	154.249	174.09	0.375601	3848	23.4822	-29.9314	122.717	0.807304	0.387194
QALY-costs per year (£20k per QALY)	Multivariable Adjusted	11	6233	23.7298	213.32	101.307	0.0352319	2505	23.7324	84.3076	165.624	0.61073	3728	23.7281	277.722	124.808	0.0260683	0.351007
QALY-costs per year (£20k per QALY)	Multivariable Adjusted	12	6280	23.9623	78.8357	99.6023	0.428649	2595	23.9655	135.687	168.515	0.420709	3685	23.96	42.9942	121.787	0.724068	0.655729
QALY-costs per year (£20k per QALY)	Multivariable Adjusted	13	6242	24.1883	118.526	100.142	0.23658	2604	24.1883	103.127	153.952	0.502944	3638	24.1883	139.441	128.602	0.278241	0.856346
QALY-costs per year (£20k per QALY)	Multivariable Adjusted	14	6185	24.4106	138.199	94.4253	0.143309	2714	24.4115	77.3804	150.195	0.606414	3471	24.4099	168.469	128.094	0.188445	0.644483
QALY-costs per year (£20k per QALY)	Multivariable Adjusted	15	6243	24.629	142.579	103.49	0.168292	2749	24.6291	170.816	159.978	0.285637	3494	24.6289	120.317	132.425	0.363577	0.807882
QALY-costs per year (£20k per QALY)	Multivariable Adjusted	16	6235	24.8385	165.584	102.949	0.107744	2896	24.8381	181.266	159.018	0.254323	3339	24.8388	153.396	135.088	0.256156	0.893741
QALY-costs per year (£20k per QALY)	Multivariable Adjusted	17	6209	25.0446	180.098	103.106	0.0806858	2917	25.0452	115.796	154.206	0.452703	3292	25.044	231.973	135.119	0.0860137	0.570957
QALY-costs per year (£20k per QALY)	Multivariable Adjusted	18	6253	25.2485	175.456	99.8473	0.0788773	3053	25.2482	59.4348	150.212	0.692346	3200	25.2488	315.452	136.003	0.0203708	0.206429
QALY-costs per year (£20k per QALY)	Multivariable Adjusted	19	6228	25.4519	24.7585	103.03	0.810096	2989	25.4514	6.04254	146.857	0.96718	3239	25.4524	30.9188	144.769	0.830879	0.903982
QALY-costs per year (£20k per QALY)	Multivariable Adjusted	20	6286	25.652	47.2885	103.562	0.647944	3142	25.652	28.4483	151.128	0.850689	3144	25.6519	52.5566	140.787	0.70892	0.90708
QALY-costs per year (£20k per QALY)	Multivariable Adjusted	21	6219	25.8498	90.5046	101.382	0.37201	3153	25.8509	99.3629	152.826	0.515582	3066	25.8486	104.543	139.648	0.454087	0.980038
QALY-costs per year (£20k per QALY)	Multivariable Adjusted	22	6209	26.05	106.108	101.889	0.297686	3199	26.0507	114.062	144.635	0.430332	3010	26.0493	86.8952	144.846	0.548563	0.894415
QALY-costs per year (£20k per QALY)	Multivariable Adjusted	23	6238	26.2482	215.491	101.071	0.0329997	3229	26.2488	270.718	143.944	0.0600099	3009	26.2476	164.475	142.715	0.249127	0.600182
QALY-costs per year (£20k per QALY)	Multivariable Adjusted	24	6228	26.4523	92.8067	109.258	0.395642	3274	26.4522	11.9215	151.712	0.937367	2954	26.4524	202.928	149.929	0.1759	0.370522
QALY-costs per year (£20k per QALY)	Multivariable Adjusted	25	6163	26.6567	258.59	103.523	0.0124937	3322	26.6569	249.018	147.233	0.0907777	2841	26.6565	259.084	153.814	0.0921048	0.962294
QALY-costs per year (£20k per QALY)	Multivariable Adjusted	26	6219	26.862	193.985	106.189	0.067732	3408	26.8618	212.435	143.391	0.13847	2811	26.8622	171.344	156.268	0.27287	0.846374
QALY-costs per year (£20k per QALY)	Multivariable Adjusted	27	6219	27.073	318.315	105.374	0.00252087	3302	27.0728	382.56	143.639	0.00773663	2917	27.0732	252.647	153.36	0.0994743	0.536394
QALY-costs per year (£20k per QALY)	Multivariable Adjusted	28	6185	27.2879	212.77	103.13	0.0391004	3439	27.2873	309.413	140.486	0.0276337	2746	27.2886	105.62	158.078	0.504039	0.335227
QALY-costs per year (£20k per QALY)	Multivariable Adjusted	29	6180	27.5062	249.725	105.653	0.0180966	3439	27.5047	171.89	145.613	0.237816	2741	27.508	363.893	158.797	0.0219312	0.372841
QALY-costs per year (£20k per QALY)	Multivariable Adjusted	30	6228	27.7317	370.774	101.836	0.0002717	3442	27.7312	392.041	139.795	0.0050411	2786	27.7323	349.113	150.631	0.0204672	0.834536
QALY-costs per year (£20k per QALY)	Multivariable Adjusted	31	6171	27.9649	199.343	107.289	0.0631681	3469	27.9637	120.196	141.439	0.395434	2702	27.9665	332.695	158.106	0.0353562	0.316486
QALY-costs per year (£20k per QALY)	Multivariable Adjusted	32	6215	28.2037	114.245	107.298	0.286993	3472	28.2041	213.762	143	0.134956	2743	28.2033	-37.161	163.334	0.820024	0.247739
QALY-costs per year (£20k per QALY)	Multivariable Adjusted	33	6218	28.4483	146.446	103.637	0.157638	3479	28.4474	164.424	141.098	0.243892	2739	28.4496	135.966	151.71	0.370132	0.890752
QALY-costs per year (£20k per QALY)	Multivariable Adjusted	34	6202	28.7066	189.868	106.006	0.0732751	3514	28.7067	199.011	139.584	0.153944	2688	28.7064	210.748	164.12	0.199103	0.956554
QALY-costs per year (£20k per QALY)	Multivariable Adjusted	35	6212	28.9744	136.814	109.291	0.210631	3544	28.9746	219.128	142.827	0.124977	2668	28.9742	43.2219	166.752	0.795483	0.423028
QALY-costs per year (£20k per QALY)	Multivariable Adjusted	36	6216	29.2585	170.282	105.879	0.107775	3480	29.2571	185.33	141.799	0.191217	2736	29.2603	153.571	162.91	0.345848	0.883095
QALY-costs per year (£20k per QALY)	Multivariable Adjusted	37	6185	29.5564	180.922	104.228	0.0825938	3445	29.5554	215.117	140.707	0.126306	2740	29.5576	118.55	163.417	0.46818	0.654295
QALY-costs per year (£20k per QALY)	Multivariable Adjusted	38	6120	29.8663	45.0289	108.809	0.678997	3487	29.8667	69.6883	145.774	0.63261	2633	29.8657	25.0944	158.265	0.874016	0.835815
QALY-costs per year (£20k per QALY)	Multivariable Adjusted	39	6196	30.1999	269.248	103.394	0.00921147	3455	30.1992	389.08	139.641	0.00533138	2741	30.2007	90.8377	155.385	0.558819	0.153407
QALY-costs per year (£20k per QALY)	Multivariable Adjusted	40	6217	30.5628	94.1604	109.843	0.391318	3430	30.5628	162.615	151.798	0.28405	2787	30.5628	4.73734	161.198	0.976555	0.475833
QALY-costs per year (£20k per QALY)	Multivariable Adjusted	41	6130	30.9603	309.015	111.613	0.00562934	3315	30.9611	321.921	151.572	0.0336802	2815	30.9593	287.16	157.221	0.0677792	0.873533
QALY-costs per year (£20k per QALY)	Multivariable Adjusted	42	6201	31.3945	247.525	110.218	0.0247183	3338	31.395	246.304	150.543	0.101816	2863	31.3939	261.06	164.845	0.113269	0.9473
QALY-costs per year (£20k per QALY)	Multivariable Adjusted	43	6224	31.88	369.644	108.095	0.00062706	3247	31.8812	440.073	152.322	0.00386342	2977	31.8786	231.611	153.29	0.130806	0.334719
QALY-costs per year (£20k per QALY)	Multivariable Adjusted	44	6141	32.4269	146.172	113.84	0.199137	3150	32.4255	281.724	156.827	0.0724314	2991	32.4283	-29.2094	164.087	0.858714	0.170724
QALY-costs per year (£20k per QALY)	Multivariable Adjusted	45	6190	33.072	195.526	112.874	0.0832279	3085	33.0665	253.74	159.291	0.111175	3105	33.0775	139.819	159.848	0.381737	0.613684
QALY-costs per year (£20k per QALY)	Multivariable Adjusted	46	6174	33.8495	61.7724	109.91	0.574098	2999	33.8487	100.792	156.629	0.519895	3175	33.8503	26.4679	153.744	0.863315	0.73488
QALY-costs per year (£20k per QALY)	Multivariable Adjusted	47	6172	34.8195	286.055	107.447	0.00776117	2871	34.8172	388.306	154.529	0.0119762	3301	34.8214	203.102	150.381	0.176829	0.390382
QALY-costs per year (£20k per QALY)	Multivariable Adjusted	48	6155	36.1182	272.952	98.604	0.0056372	2660	36.1078	151.553	152.946	0.321738	3495	36.1262	374.03	129.049	0.00375114	0.266248
QALY-costs per year (£20k per QALY)	Multivariable Adjusted	49	6143	38.1226	188.95	80.4122	0.0187849	2361	38.1057	155.363	131.104	0.236004	3782	38.1331	223.981	103.644	0.030691	0.681379
QALY-costs per year (£20k per QALY)	Multivariable Adjusted	50	6161	43.2834	224.097	25.5118	1.577e-18	2021	43.082	195.029	43.4853	7.294e-06	4140	43.3818	237.164	29.5248	9.535e-16	0.422762
QALY-costs per year (£30k per QALY)	Main Analysis MR	1	6304	18.8745	-573.954	195.496	0.00332595	1281	18.877	-1017.31	372.641	0.00633345	5023	18.8738	-435.148	224.776	0.052878	0.180983
QALY-costs per year (£30k per QALY)	Main Analysis MR	2	6339	20.3288	-92.8583	155.108	0.549393	1435	20.3302	-355.062	322.582	0.271032	4904	20.3284	10.2527	175	0.953281	0.319529
QALY-costs per year (£30k per QALY)	Main Analysis MR	3	6284	21.0287	1.34255	140.262	0.992363	1566	21.0318	296.494	306.16	0.33283	4718	21.0277	-78.0322	158.201	0.621839	0.277131
QALY-costs per year (£30k per QALY)	Main Analysis MR	4	6311	21.5446	-45.2706	145.089	0.755025	1726	21.5469	-397.791	315.349	0.207153	4585	21.5437	109.623	161.092	0.496188	0.151881
QALY-costs per year (£30k per QALY)	Main Analysis MR	5	6255	21.9689	8.38294	141.663	0.952812	1893	21.971	46.3518	273.702	0.86552	4362	21.9681	15.2936	164.636	0.925988	0.922537
QALY-costs per year (£30k per QALY)	Main Analysis MR	6	6249	22.3305	14.9778	136.439	0.912586	2019	22.3267	-55.9958	225.653	0.804018	4230	22.3323	57.3731	169.576	0.735112	0.687952
QALY-costs per year (£30k per QALY)	Main Analysis MR	7	6285	22.6543	34.3145	140.893	0.807579	2076	22.657	178.626	245.843	0.467479	4209	22.6529	-27.0818	166.78	0.871006	0.48866
QALY-costs per year (£30k per QALY)	Main Analysis MR	8	6277	22.9476	50.8528	159.975	0.750577	2166	22.9482	-12.4424	264.413	0.962468	4111	22.9473	77.8192	196.524	0.692121	0.784101
QALY-costs per year (£30k per QALY)	Main Analysis MR	9	6266	23.2249	8.13936	140.762	0.953889	2307	23.225	143.121	237.821	0.547307	3959	23.2249	-83.3398	174.654	0.633241	0.442787
QALY-costs per year (£30k per QALY)	Main Analysis MR	10	6218	23.483	58.6726	142.713	0.680983	2370	23.4843	222.741	255.047	0.382481	3848	23.4822	-59.388	178.289	0.739059	0.364603
QALY-costs per year (£30k per QALY)	Main Analysis MR	11	6233	23.7298	287.796	145.838	0.0484501	2505	23.7324	104.632	231.601	0.65143	3728	23.7281	383.664	182.939	0.0359741	0.344439
QALY-costs per year (£30k per QALY)	Main Analysis MR	12	6280	23.9623	132.102	142.16	0.352761	2595	23.9655	236.512	242.522	0.329451	3685	23.96	62.8735	171.197	0.713427	0.558602
QALY-costs per year (£30k per QALY)	Main Analysis MR	13	6242	24.1883	151.459	142.194	0.286805	2604	24.1883	125.702	222.552	0.572194	3638	24.1883	180.299	179.802	0.315973	0.848661
QALY-costs per year (£30k per QALY)	Main Analysis MR	14	6185	24.4106	207.676	131.945	0.115496	2714	24.4115	116.623	205.822	0.570972	3471	24.4099	255.515	180.301	0.156437	0.611735
QALY-costs per year (£30k per QALY)	Main Analysis MR	15	6243	24.629	179.141	147.244	0.223746	2749	24.6291	222.006	228.784	0.331862	3494	24.6289	150.305	186.99	0.421506	0.80827
QALY-costs per year (£30k per QALY)	Main Analysis MR	16	6235	24.8385	234.94	147.554	0.111332	2896	24.8381	251.75	224.544	0.262219	3339	24.8388	218.702	195.223	0.262602	0.91156
QALY-costs per year (£30k per QALY)	Main Analysis MR	17	6209	25.0446	259.701	147.282	0.0778525	2917	25.0452	185.773	219.562	0.397493	3292	25.044	318.145	190.647	0.0951637	0.648945
QALY-costs per year (£30k per QALY)	Main Analysis MR	18	6253	25.2485	235.983	139.427	0.0905469	3053	25.2482	89.4777	202.598	0.658742	3200	25.2488	419.727	194.894	0.0312702	0.240094
QALY-costs per year (£30k per QALY)	Main Analysis MR	19	6228	25.4519	50.9264	146.396	0.72794	2989	25.4514	17.9286	208.17	0.931367	3239	25.4524	62.8286	204.434	0.758592	0.877697
QALY-costs per year (£30k per QALY)	Main Analysis MR	20	6286	25.652	67.6114	148.866	0.649701	3142	25.652	32.0539	218.673	0.883461	3144	25.6519	85.6437	197.071	0.663865	0.855545
QALY-costs per year (£30k per QALY)	Main Analysis MR	21	6219	25.8498	129.292	146.263	0.376715	3153	25.8509	124.265	215.412	0.564025	3066	25.8486	164.996	205.085	0.421095	0.891076
QALY-costs per year (£30k per QALY)	Main Analysis MR	22	6209	26.05	125.46	148.787	0.399109	3199	26.0507	100.665	207.165	0.627026	3010	26.0493	135.156	214.752	0.529114	0.907977
QALY-costs per year (£30k per QALY)	Main Analysis MR	23	6238	26.2482	286.656	144.173	0.0467811	3229	26.2488	345.062	203.425	0.0898364	3009	26.2476	230.77	204.303	0.258667	0.691793
QALY-costs per year (£30k per QALY)	Main Analysis MR	24	6228	26.4523	139.907	151.732	0.356493	3274	26.4522	27.4572	194.739	0.887874	2954	26.4524	290.721	224.661	0.19565	0.375901
QALY-costs per year (£30k per QALY)	Main Analysis MR	25	6163	26.6567	340.9	145.197	0.0188823	3322	26.6569	324.513	208.054	0.118819	2841	26.6565	346.988	211.885	0.1015	0.939669
QALY-costs per year (£30k per QALY)	Main Analysis MR	26	6219	26.862	250.167	151.539	0.0987705	3408	26.8618	280.789	202.915	0.166427	2811	26.8622	218.926	222.432	0.324998	0.837207
QALY-costs per year (£30k per QALY)	Main Analysis MR	27	6219	27.073	424.733	147.715	0.00403562	3302	27.0728	503.95	197.343	0.0106592	2917	27.0732	345.762	218.873	0.114167	0.591425
QALY-costs per year (£30k per QALY)	Main Analysis MR	28	6185	27.2879	294.431	149.887	0.0494893	3439	27.2873	428.818	204.152	0.0356864	2746	27.2886	144.22	225.445	0.522359	0.349411
QALY-costs per year (£30k per QALY)	Main Analysis MR	29	6180	27.5062	349.614	149.925	0.0197049	3439	27.5047	234.462	197.76	0.235785	2741	27.508	521.213	236.229	0.0273565	0.351974
QALY-costs per year (£30k per QALY)	Main Analysis MR	30	6228	27.7317	511.855	147.11	0.00050252	3442	27.7312	538.673	203.007	0.00796686	2786	27.7323	491.894	213.275	0.0210894	0.87377
QALY-costs per year (£30k per QALY)	Main Analysis MR	31	6171	27.9649	262.215	153.105	0.0867777	3469	27.9637	163.048	199.2	0.413064	2702	27.9665	440.157	226.095	0.0515606	0.35777
QALY-costs per year (£30k per QALY)	Main Analysis MR	32	6215	28.2037	176.05	148.643	0.236262	3472	28.2041	309.857	198.117	0.117815	2743	28.2033	-27.2674	226.834	0.904318	0.262979
QALY-costs per year (£30k per QALY)	Main Analysis MR	33	6218	28.4483	186.728	146.366	0.202041	3479	28.4474	201.366	198.81	0.311128	2739	28.4496	187.479	213.299	0.379428	0.962015
QALY-costs per year (£30k per QALY)	Main Analysis MR	34	6202	28.7066	250.2	149.574	0.0943763	3514	28.7067	243.456	195.005	0.211864	2688	28.7064	303.777	230.753	0.188019	0.841743
QALY-costs per year (£30k per QALY)	Main Analysis MR	35	6212	28.9744	186.946	157.654	0.235701	3544	28.9746	318.769	207.143	0.123833	2668	28.9742	35.3936	234.609	0.880085	0.365231
QALY-costs per year (£30k per QALY)	Main Analysis MR	36	6216	29.2585	253.322	148.811	0.0886983	3480	29.2571	308.064	198.594	0.120848	2736	29.2603	183.827	229.49	0.423117	0.682272
QALY-costs per year (£30k per QALY)	Main Analysis MR	37	6185	29.5564	231.678	147.724	0.116807	3445	29.5554	249.481	202.433	0.217794	2740	29.5576	181.716	225.202	0.419722	0.822925
QALY-costs per year (£30k per QALY)	Main Analysis MR	38	6120	29.8663	88.4893	155.104	0.568328	3487	29.8667	125.613	211.095	0.551807	2633	29.8657	47.8391	217.205	0.825678	0.79735
QALY-costs per year (£30k per QALY)	Main Analysis MR	39	6196	30.1999	384.227	146.548	0.00874509	3455	30.1992	551.188	197.803	0.00532714	2741	30.2007	129.69	216.556	0.549258	0.150687
QALY-costs per year (£30k per QALY)	Main Analysis MR	40	6217	30.5628	117.316	152.263	0.441017	3430	30.5628	249.846	206.705	0.226773	2787	30.5628	-60.9734	224.867	0.786274	0.308858
QALY-costs per year (£30k per QALY)	Main Analysis MR	41	6130	30.9603	415.248	161	0.00990347	3315	30.9611	447.335	216.181	0.0385214	2815	30.9593	359.315	226.475	0.112614	0.778609
QALY-costs per year (£30k per QALY)	Main Analysis MR	42	6201	31.3945	363.058	159.706	0.0230089	3338	31.395	374.925	212.654	0.0778874	2863	31.3939	364.299	242.331	0.132759	0.973708
QALY-costs per year (£30k per QALY)	Main Analysis MR	43	6224	31.88	498.615	159.347	0.0017534	3247	31.8812	643.486	222.297	0.00379498	2977	31.8786	247.021	225.791	0.273943	0.210843
QALY-costs per year (£30k per QALY)	Main Analysis MR	44	6141	32.4269	213.227	165.905	0.198709	3150	32.4255	409.868	223.555	0.0667422	2991	32.4283	-45.2991	240.359	0.850512	0.165552
QALY-costs per year (£30k per QALY)	Main Analysis MR	45	6190	33.072	227.196	166.682	0.172865	3085	33.0665	354.468	234.876	0.131255	3105	33.0775	104.361	231.566	0.652223	0.448282
QALY-costs per year (£30k per QALY)	Main Analysis MR	46	6174	33.8495	145.462	164.342	0.376092	2999	33.8487	203.907	231.992	0.379435	3175	33.8503	88.8055	230.428	0.699945	0.72483
QALY-costs per year (£30k per QALY)	Main Analysis MR	47	6172	34.8195	402.383	167.462	0.0162689	2871	34.8172	459.3	243.679	0.0594495	3301	34.8214	350.629	231.559	0.129972	0.746486
QALY-costs per year (£30k per QALY)	Main Analysis MR	48	6155	36.1182	113.228	171.425	0.508926	2660	36.1078	-55.8391	262.303	0.831421	3495	36.1262	285.571	223.235	0.200813	0.321582
QALY-costs per year (£30k per QALY)	Main Analysis MR	49	6143	38.1226	156.594	179.773	0.383718	2361	38.1057	-137.086	306.016	0.654174	3782	38.1331	334.744	227.327	0.140879	0.215824
QALY-costs per year (£30k per QALY)	Main Analysis MR	50	6161	43.2834	289.716	140.016	0.0385305	2021	43.082	357.843	260.785	0.170008	4140	43.3818	261.047	163.385	0.110101	0.753112
QALY-costs per year (£30k per QALY)	Multivariable Adjusted	1	6304	18.8745	-643.973	90.9338	1.423e-12	1281	18.877	-1290.26	220.503	4.874e-09	5023	18.8738	-461.852	99.1064	3.16e-06	0.00061099
QALY-costs per year (£30k per QALY)	Multivariable Adjusted	2	6339	20.3288	-139.077	138.675	0.31591	1435	20.3302	-389.825	301.072	0.195393	4904	20.3284	-42.9725	156.004	0.782965	0.306359
QALY-costs per year (£30k per QALY)	Multivariable Adjusted	3	6284	21.0287	18.097	132.452	0.891323	1566	21.0318	269.822	284.437	0.342814	4718	21.0277	-42.6438	152.584	0.779878	0.333019
QALY-costs per year (£30k per QALY)	Multivariable Adjusted	4	6311	21.5446	-68.7231	141.807	0.627944	1726	21.5469	-444.924	302.674	0.141567	4585	21.5437	102.833	158.71	0.51703	0.10899
QALY-costs per year (£30k per QALY)	Multivariable Adjusted	5	6255	21.9689	15.2111	139.247	0.913014	1893	21.971	6.67963	268.375	0.980143	4362	21.9681	38.3334	164.265	0.815479	0.91987
QALY-costs per year (£30k per QALY)	Multivariable Adjusted	6	6249	22.3305	9.11128	136.775	0.946888	2019	22.3267	-33.754	230.127	0.883388	4230	22.3323	37.2131	169.455	0.826179	0.803885
QALY-costs per year (£30k per QALY)	Multivariable Adjusted	7	6285	22.6543	40.7891	142.212	0.774251	2076	22.657	167.802	249.448	0.501143	4209	22.6529	-10.6678	168.289	0.949456	0.553112
QALY-costs per year (£30k per QALY)	Multivariable Adjusted	8	6277	22.9476	68.3824	147.458	0.642834	2166	22.9482	25.3678	259.544	0.922139	4111	22.9473	88.1587	177.435	0.619293	0.841701
QALY-costs per year (£30k per QALY)	Multivariable Adjusted	9	6266	23.2249	2.06492	143.965	0.988556	2307	23.225	128.08	238.532	0.591302	3959	23.2249	-79.2274	182.676	0.664502	0.490195
QALY-costs per year (£30k per QALY)	Multivariable Adjusted	10	6218	23.483	70.3804	138.376	0.611022	2370	23.4843	222.684	246.505	0.366332	3848	23.4822	-40.0866	174.668	0.818479	0.384426
QALY-costs per year (£30k per QALY)	Multivariable Adjusted	11	6233	23.7298	280.95	144.602	0.0520257	2505	23.7324	107.845	234.569	0.64569	3728	23.7281	367.462	178.828	0.0398951	0.378765
QALY-costs per year (£30k per QALY)	Multivariable Adjusted	12	6280	23.9623	108.689	141.858	0.443569	2595	23.9655	190.769	239.091	0.424931	3685	23.96	56.6201	173.978	0.744845	0.650058
QALY-costs per year (£30k per QALY)	Multivariable Adjusted	13	6242	24.1883	152.249	142.778	0.286273	2604	24.1883	128.328	219.658	0.559075	3638	24.1883	179.892	182.889	0.325307	0.856836
QALY-costs per year (£30k per QALY)	Multivariable Adjusted	14	6185	24.4106	182.687	133.966	0.172666	2714	24.4115	90.3809	213.03	0.671374	3471	24.4099	230.18	182.562	0.207369	0.618276
QALY-costs per year (£30k per QALY)	Multivariable Adjusted	15	6243	24.629	188.394	147.503	0.201523	2749	24.6291	237.454	227.038	0.295617	3494	24.6289	151.645	189.198	0.422836	0.771547
QALY-costs per year (£30k per QALY)	Multivariable Adjusted	16	6235	24.8385	224.81	145.858	0.123245	2896	24.8381	253.448	224.479	0.258878	3339	24.8388	199.218	192.475	0.300654	0.854486
QALY-costs per year (£30k per QALY)	Multivariable Adjusted	17	6209	25.0446	250.309	146.161	0.0867945	2917	25.0452	168.287	217.722	0.439555	3292	25.044	316.464	192.064	0.0994146	0.60979
QALY-costs per year (£30k per QALY)	Multivariable Adjusted	18	6253	25.2485	246.434	141.618	0.0818353	3053	25.2482	90.2305	211.996	0.670383	3200	25.2488	433.121	193.9	0.0255005	0.232671
QALY-costs per year (£30k per QALY)	Multivariable Adjusted	19	6228	25.4519	51.62	146.306	0.724222	2989	25.4514	29.4154	207.774	0.887416	3239	25.4524	55.7492	206.1	0.786779	0.928301
QALY-costs per year (£30k per QALY)	Multivariable Adjusted	20	6286	25.652	69.3711	146.552	0.63596	3142	25.652	47.9939	212.936	0.821675	3144	25.6519	72.9519	199.971	0.715251	0.931912
QALY-costs per year (£30k per QALY)	Multivariable Adjusted	21	6219	25.8498	141.032	144.426	0.328815	3153	25.8509	140.322	218.123	0.520019	3066	25.8486	173.518	198.835	0.382842	0.91045
QALY-costs per year (£30k per QALY)	Multivariable Adjusted	22	6209	26.05	149.795	144.708	0.300598	3199	26.0507	160.903	206.618	0.43613	3010	26.0493	124.521	204.777	0.543134	0.900471
QALY-costs per year (£30k per QALY)	Multivariable Adjusted	23	6238	26.2482	282.882	143.203	0.0482239	3229	26.2488	350.096	203.061	0.0846903	3009	26.2476	220.565	202.501	0.276064	0.651498
QALY-costs per year (£30k per QALY)	Multivariable Adjusted	24	6228	26.4523	132.691	152.782	0.385123	3274	26.4522	17.2473	209.038	0.934243	2954	26.4524	286.5	212.326	0.177227	0.366176
QALY-costs per year (£30k per QALY)	Multivariable Adjusted	25	6163	26.6567	348.79	146.648	0.0173873	3322	26.6569	329.793	209.855	0.11606	2841	26.6565	357.055	216.911	0.0997448	0.928028
QALY-costs per year (£30k per QALY)	Multivariable Adjusted	26	6219	26.862	260.139	150.583	0.0840704	3408	26.8618	286.62	203.848	0.159711	2811	26.8622	230.064	220.136	0.295977	0.85048
QALY-costs per year (£30k per QALY)	Multivariable Adjusted	27	6219	27.073	421.853	148.857	0.00459756	3302	27.0728	504.472	201.933	0.0124821	2917	27.0732	339.595	217.429	0.11832	0.578459
QALY-costs per year (£30k per QALY)	Multivariable Adjusted	28	6185	27.2879	285.316	145.642	0.0501094	3439	27.2873	411.635	198.67	0.0382702	2746	27.2886	144.866	223.859	0.517549	0.372769
QALY-costs per year (£30k per QALY)	Multivariable Adjusted	29	6180	27.5062	338.955	149.194	0.0230925	3439	27.5047	235.126	204.813	0.250968	2741	27.508	492.867	226.077	0.0292512	0.398168
QALY-costs per year (£30k per QALY)	Multivariable Adjusted	30	6228	27.7317	515.471	144.555	0.00036259	3442	27.7312	529.095	198.076	0.00755864	2786	27.7323	506.187	214.431	0.018245	0.937451
QALY-costs per year (£30k per QALY)	Multivariable Adjusted	31	6171	27.9649	279.268	152.591	0.0672235	3469	27.9637	172.986	200.276	0.38773	2702	27.9665	459.496	225.09	0.0412119	0.341632
QALY-costs per year (£30k per QALY)	Multivariable Adjusted	32	6215	28.2037	168.326	151.503	0.26655	3472	28.2041	299.205	202.07	0.138687	2743	28.2033	-33.7469	231.152	0.883926	0.278165
QALY-costs per year (£30k per QALY)	Multivariable Adjusted	33	6218	28.4483	198.831	147.86	0.178715	3479	28.4474	214.592	200.447	0.284365	2739	28.4496	193.457	216.868	0.372366	0.942947
QALY-costs per year (£30k per QALY)	Multivariable Adjusted	34	6202	28.7066	247.175	150.839	0.101283	3514	28.7067	259.225	198.21	0.190932	2688	28.7064	277.492	234.035	0.235745	0.952504
QALY-costs per year (£30k per QALY)	Multivariable Adjusted	35	6212	28.9744	178.293	154.804	0.249432	3544	28.9746	309.034	203.087	0.12809	2668	28.9742	26.7281	234.594	0.90929	0.362918
QALY-costs per year (£30k per QALY)	Multivariable Adjusted	36	6216	29.2585	240.91	150.496	0.109428	3480	29.2571	278.606	201.245	0.166232	2736	29.2603	197.729	232.245	0.394557	0.792411
QALY-costs per year (£30k per QALY)	Multivariable Adjusted	37	6185	29.5564	259.1	147.057	0.0780866	3445	29.5554	287.676	198.986	0.148259	2740	29.5576	198.888	230.958	0.389159	0.770865
QALY-costs per year (£30k per QALY)	Multivariable Adjusted	38	6120	29.8663	60.7602	154.586	0.694282	3487	29.8667	99.353	206.518	0.630455	2633	29.8657	30.9466	225.163	0.890683	0.822839
QALY-costs per year (£30k per QALY)	Multivariable Adjusted	39	6196	30.1999	384.018	146.407	0.00871748	3455	30.1992	546.775	196.664	0.00543159	2741	30.2007	139.826	220.917	0.526777	0.168855
QALY-costs per year (£30k per QALY)	Multivariable Adjusted	40	6217	30.5628	122.184	154.594	0.429321	3430	30.5628	239.193	213.364	0.262265	2787	30.5628	-30.7626	227.374	0.892379	0.386612
QALY-costs per year (£30k per QALY)	Multivariable Adjusted	41	6130	30.9603	431.222	157.828	0.00629093	3315	30.9611	453.687	213.32	0.0334378	2815	30.9593	399.371	222.536	0.072712	0.860138
QALY-costs per year (£30k per QALY)	Multivariable Adjusted	42	6201	31.3945	339.989	155.399	0.0286807	3338	31.395	341.944	212.875	0.108205	2863	31.3939	352.924	231.991	0.128188	0.972181
QALY-costs per year (£30k per QALY)	Multivariable Adjusted	43	6224	31.88	508.119	153.468	0.00092993	3247	31.8812	611.669	215.793	0.0045896	2977	31.8786	307.06	218.589	0.160099	0.321349
QALY-costs per year (£30k per QALY)	Multivariable Adjusted	44	6141	32.4269	194.404	160.763	0.226565	3150	32.4255	379.587	221.328	0.0863378	2991	32.4283	-45.5077	231.643	0.844253	0.184563
QALY-costs per year (£30k per QALY)	Multivariable Adjusted	45	6190	33.072	281.858	158.924	0.0761393	3085	33.0665	364.576	223.932	0.103511	3105	33.0775	201.521	224.888	0.370202	0.607406
QALY-costs per year (£30k per QALY)	Multivariable Adjusted	46	6174	33.8495	91.8759	156.083	0.556106	2999	33.8487	144.937	221.009	0.511955	3175	33.8503	43.4496	219.179	0.842859	0.744386
QALY-costs per year (£30k per QALY)	Multivariable Adjusted	47	6172	34.8195	386.244	151.054	0.010558	2871	34.8172	518.236	217.275	0.0170717	3301	34.8214	280.373	211.182	0.184297	0.432433
QALY-costs per year (£30k per QALY)	Multivariable Adjusted	48	6155	36.1182	379.07	138.71	0.0062795	2660	36.1078	209.717	215.001	0.329351	3495	36.1262	523.616	181.978	0.00401021	0.265108
QALY-costs per year (£30k per QALY)	Multivariable Adjusted	49	6143	38.1226	280.432	112.45	0.0126369	2361	38.1057	247.483	184.048	0.178733	3782	38.1331	323.192	144.539	0.0253505	0.746304
QALY-costs per year (£30k per QALY)	Multivariable Adjusted	50	6161	43.2834	316.454	36.3337	3.048e-18	2021	43.082	270.117	61.0128	9.546e-06	4140	43.3818	336.41	42.0121	1.171e-15	0.37084
QALY-costs are a representation of the combined effect of a unit increase in BMI on both QALYs (at a specified value) and healthcare costs: QALY-costs = effect of BMI on total healthcare costs - effect of BMI on QALYs*value, where value = £10k, £20k or £30k. BMI quantile imputation model used for these analyses.
