# Supplementary material for: Long-term cost-effectiveness of interventions for obesity: A mendelian randomisation study
Source: PLoS Med. 2021 Aug 27;18(8):e1003725. doi: 10.1371/journal.pmed.1003725 (PMC8437285; doi:10.1371/journal.pmed.1003725)
Supplement: S7 Table — (XLSX) [file pmed.1003725.s012.xlsx]

## Sheet: Sheet1
S7 Table: Non-linear BMI results
Legend: Results from the non-linear Mendelian randomization and multivariable adjusted analyses (sensitivity analysis d). Beta = beta coefficient from analysis, BMI = body mass index, MR = Mendelian randomization, N = number of participants in the analysis, P = P value, QALY = quality-adjusted life year, SE = standard error. Results for QALYs are expressed as percentage points, e.g. 0.65% is equi…
Outcome	Type	Model	Sex = All									Sex = Male									Sex = Female
			Linear term			Quadratic term			Cubic Term			Linear term			Quadratic term			Cubic Term			Linear term			Quadratic term			Cubic Term
			Beta	SE	P	Beta	SE	P	Beta	SE	P	Beta	SE	P	Beta	SE	P	Beta	SE	P	Beta	SE	P	Beta	SE	P	Beta	SE	P
QALYs per year	Main Analysis MR	Linear	-0.000546	0.000139	8.59e-05							-0.0007092	0.0002341	0.0024531							-0.0004252	0.000172	0.0134547
QALYs per year	Multivariable Adjusted	Linear	-0.0004782	6.71e-05	1.05e-12							-0.0003717	0.0001139	0.0011011							-0.0004911	7.89e-05	4.87e-10
Primary healthcare costs per year	Main Analysis MR	Linear	1.03067	0.417589	0.013582							1.30156	0.700418	0.063132							0.833344	0.518699	0.108142
Primary healthcare costs per year	Multivariable Adjusted	Linear	0.832421	0.202466	3.93e-05							0.603203	0.346283	0.0815192							0.916222	0.237615	0.0001153
Secondary healthcare costs per year	Main Analysis MR	Linear	0.426895	0.752054	0.57028							0.692846	1.30343	0.595035							0.415381	0.892702	0.641711
Secondary healthcare costs per year	Multivariable Adjusted	Linear	0.324742	0.346438	0.348566							0.939995	0.659941	0.154341							0.066077	0.403607	0.869955
Total healthcare costs per year	Main Analysis MR	Linear	1.42715	0.935447	0.127102							1.92913	1.60164	0.228406							1.16024	1.13268	0.30568
Total healthcare costs per year	Multivariable Adjusted	Linear	1.18464	0.431457	0.0060389							1.53669	0.802045	0.0553691							1.02184	0.506038	0.0434559
QALY-costs per year (£10k per QALY)	Main Analysis MR	Linear	6.93176	1.98664	0.0004845							9.12705	3.36208	0.0066335							5.43632	2.4457	0.0262285
QALY-costs per year (£10k per QALY)	Multivariable Adjusted	Linear	5.93771	0.922672	1.23e-10							5.15515	1.64801	0.0017593							5.97938	1.08489	3.56e-08
QALY-costs per year (£20k per QALY)	Main Analysis MR	Linear	12.5544	3.29689	0.0001401							16.121	5.56693	0.0037813							9.88992	4.07189	0.0151478
QALY-costs per year (£20k per QALY)	Multivariable Adjusted	Linear	10.7555	1.55482	4.6e-12							8.80703	2.7168	0.0011882							10.9656	1.82784	1.98e-09
QALY-costs per year (£30k per QALY)	Main Analysis MR	Linear	18.1137	4.6527	9.89e-05							23.159	7.85067	0.0031783							14.2702	5.751	0.0130887
QALY-costs per year (£30k per QALY)	Multivariable Adjusted	Linear	15.5569	2.21013	1.94e-12							12.4961	3.82627	0.0010912							15.9119	2.59796	9.08e-10
QALYs per year	Main Analysis MR	Cubic	-0.0234333	0.0079672	0.0032691	0.0006981	0.0002635	0.0080664	-6.82e-06	2.83e-06	0.0160084	-0.0321952	0.0138412	0.020016	0.000954	0.0004555	0.0362118	-9.27e-06	4.89e-06	0.0579618	-0.0202927	0.0099153	0.0406973	0.0006181	0.0003287	0.0600671	-6.17e-06	3.53e-06	0.0804722
QALYs per year	Multivariable Adjusted	Cubic	-0.0262295	0.005528	2.09e-06	0.0007728	0.0001825	2.3e-05	-7.48e-06	1.94e-06	0.000115	-0.0379459	0.0101249	0.0001784	0.0011069	0.0003285	0.0007524	-1.06e-05	3.45e-06	0.0021815	-0.0219602	0.0068423	0.0013297	0.0006584	0.0002275	0.0038022	-6.5e-06	2.43e-06	0.0074182
Primary healthcare costs per year	Main Analysis MR	Cubic	31.4689	24.6779	0.202243	-0.887107	0.811639	0.274402	0.0081926	0.0086621	0.344254	36.8422	41.8811	0.379029	-1.06745	1.37647	0.438043	0.0102605	0.0147523	0.486729	33.7239	31.0292	0.277106	-0.967246	1.02283	0.344325	0.0090359	0.0109119	0.407629
Primary healthcare costs per year	Multivariable Adjusted	Cubic	49.3388	17.4062	0.004589	-1.46109	0.57196	0.0106329	0.0142082	0.0060528	0.0189059	58.1172	29.4248	0.0482562	-1.70537	0.958078	0.0750769	0.0163693	0.0100834	0.104507	48.2459	22.0575	0.0287223	-1.44608	0.727476	0.046833	0.014245	0.0077126	0.0647495
Secondary healthcare costs per year	Main Analysis MR	Cubic	69.2453	47.6249	0.145954	-2.14685	1.56379	0.169799	0.0215503	0.0166802	0.196367	78.6282	72.1392	0.275735	-2.1911	2.39974	0.361214	0.0190602	0.0260542	0.464438	72.4508	58.2124	0.213281	-2.39684	1.912	0.209997	0.0257526	0.0203582	0.20588
Secondary healthcare costs per year	Multivariable Adjusted	Cubic	103.071	32.098	0.001322	-3.12581	1.05709	0.0031065	0.0307067	0.0112051	0.0061362	191.16	54.2617	0.0004268	-5.85981	1.77399	0.000956	0.0583825	0.0187333	0.0018301	82.6791	39.8855	0.0381806	-2.55616	1.31888	0.0526081	0.0254995	0.0140149	0.0688418
Total healthcare costs per year	Main Analysis MR	Cubic	101.32	58.6092	0.0838559	-3.0598	1.92429	0.111813	0.0300638	0.0205226	0.142945	115.66	90.4177	0.200836	-3.26972	2.99829	0.275481	0.0294745	0.0324418	0.363596	107.999	72.8263	0.138082	-3.44154	2.39132	0.150099	0.0357549	0.0254528	0.160096
Total healthcare costs per year	Multivariable Adjusted	Cubic	154.611	39.074	7.59e-05	-4.65726	1.28772	0.0002984	0.0456399	0.0136577	0.0008327	249.732	66.8041	0.0001853	-7.58271	2.18217	0.0005111	0.0749524	0.0230265	0.0011337	132.034	48.8276	0.0068491	-4.04198	1.61619	0.0123868	0.0401989	0.0171876	0.0193442
QALY-costs per year (£10k per QALY)	Main Analysis MR	Cubic	344.846	117.761	0.0034075	-10.3333	3.88525	0.0078225	0.101227	0.0416339	0.0150423	433.589	195.413	0.0264984	-12.6727	6.45268	0.049537	0.120648	0.0695262	0.0826912	329.459	147.742	0.0257498	-10.2212	4.87826	0.0361478	0.103689	0.0521886	0.0469432
QALY-costs per year (£10k per QALY)	Multivariable Adjusted	Cubic	425.597	79.2328	7.81e-08	-12.6767	2.61699	1.27e-06	0.123553	0.0278102	8.88e-06	626.337	143.483	1.27e-05	-18.5814	4.66578	6.82e-05	0.180011	0.0490534	0.0002428	363.755	98.262	0.000214	-11.0233	3.26666	0.0007396	0.109387	0.034861	0.0017022
QALY-costs per year (£20k per QALY)	Main Analysis MR	Cubic	589.205	191.612	0.0021051	-17.6292	6.33185	0.0053659	0.172591	0.0679465	0.0110822	754.144	326.218	0.0207899	-22.168	10.7554	0.0392926	0.212863	0.115695	0.0657873	545.058	239.708	0.0229754	-16.8007	7.93289	0.0341871	0.169436	0.0850338	0.0463086
QALY-costs per year (£20k per QALY)	Multivariable Adjusted	Cubic	689.841	130.895	1.36e-07	-20.4657	4.32378	2.21e-06	0.198972	0.0459553	1.49e-05	1001.91	239.078	2.78e-05	-29.5285	7.7653	0.0001432	0.284398	0.0815619	0.0004887	585.543	162.046	0.0003022	-17.673	5.38962	0.0010414	0.175042	0.0575386	0.0023488
QALY-costs per year (£30k per QALY)	Main Analysis MR	Cubic	828.402	268.566	0.0020387	-24.7627	8.87956	0.0052915	0.242297	0.0953283	0.0110311	1075.58	461.442	0.0197582	-31.6919	15.2043	0.0371231	0.305387	0.163439	0.0616916	753.843	335.299	0.024559	-23.1654	11.1063	0.0369974	0.232984	0.119139	0.0505159
QALY-costs per year (£30k per QALY)	Multivariable Adjusted	Cubic	952.737	184.658	2.48e-07	-28.2118	6.09936	3.74e-06	0.273949	0.0648266	2.38e-05	1379.42	337.96	4.47e-05	-40.5355	10.9724	0.0002205	0.389385	0.115207	0.0007252	805.699	228.512	0.0004221	-24.2724	7.60046	0.0014054	0.240194	0.0811436	0.0030753
QALY-costs are a representation of the combined effect of a unit increase in BMI on both QALYs (at a specified value) and healthcare costs: QALY-costs = effect of BMI on total healthcare costs - effect of BMI on QALYs*value, where value = £10k, £20k or £30k. BMI quantile imputation model used for these analyses.
