# Supplementary material for: Long-term cost-effectiveness of interventions for obesity: A mendelian randomisation study
Source: PLoS Med. 2021 Aug 27;18(8):e1003725. doi: 10.1371/journal.pmed.1003725 (PMC8437285; doi:10.1371/journal.pmed.1003725)
Supplement: S8 Table — (XLSX) [file pmed.1003725.s013.xlsx]

## Sheet: Sheet1
S8 Table: Within-family results
Legend: Results from the within-family Mendelian randomization and multivariable adjusted analyses (sensitivity analysis e). Beta = beta coefficient from analysis, MR = Mendelian randomization, N = number of participants in the analysis, P = P value, QALY = quality-adjusted life year, SE = standard error. Results for QALYs are expressed as percentage points, e.g. 0.65% is equivalent to 0.0065 QAL…
Outcome	Type	N	Beta	SE	P
QALYs per year	MR, 1 sibling only	15822	-0.0067287	0.0032371	0.0376517
QALYs per year	MR, family effects	32550	-0.0047721	0.004199	0.255757
QALYs per year	Observational, all siblings	32550	-0.0067983	0.0002675	1.79e-142
QALYs per year	Observational, family effects	32550	-0.0058732	0.0004247	1.737e-43
Primary healthcare costs per year	MR, 1 sibling only	15822	22.8473	9.93442	0.0214586
Primary healthcare costs per year	MR, family effects	32550	14.9651	13.4301	0.265152
Primary healthcare costs per year	Observational, all siblings	32550	19.04	0.803861	5.07e-124
Primary healthcare costs per year	Observational, family effects	32550	16.955	1.30703	1.76e-38
Secondary healthcare costs per year	MR, 1 sibling only	15822	34.3019	15.2743	0.024721
Secondary healthcare costs per year	MR, family effects	32550	-8.85163	22.8217	0.698119
Secondary healthcare costs per year	Observational, all siblings	32550	18.6588	1.40061	1.725e-40
Secondary healthcare costs per year	Observational, family effects	32550	16.8693	2.30069	2.263e-13
Total healthcare costs per year	MR, 1 sibling only	15822	29.1938	24.4013	0.231539
Total healthcare costs per year	MR, family effects	32550	6.11347	28.2547	0.828699
Total healthcare costs per year	Observational, all siblings	32550	37.6988	1.72371	4.94e-106
Total healthcare costs per year	Observational, family effects	32550	33.8242	2.83182	6.948e-33
QALY-costs per year (£10k per QALY)	MR, 1 sibling only	15822	96.4812	47.9077	0.0440203
QALY-costs per year (£10k per QALY)	MR, family effects	32550	53.8344	58.3272	0.356022
QALY-costs per year (£10k per QALY)	Observational, all siblings	32550	105.682	3.65648	1.11e-183
QALY-costs per year (£10k per QALY)	Observational, family effects	32550	92.5557	5.90464	2.24e-55
QALY-costs per year (£20k per QALY)	MR, 1 sibling only	15822	163.768	78.0426	0.0358653
QALY-costs per year (£20k per QALY)	MR, family effects	32550	101.555	97.6328	0.298258
QALY-costs per year (£20k per QALY)	Observational, all siblings	32550	173.664	6.17094	2.98e-174
QALY-costs per year (£20k per QALY)	Observational, family effects	32550	151.287	9.88896	7.812e-53
QALY-costs per year (£30k per QALY)	MR, 1 sibling only	15822	231.056	109.462	0.0347866
QALY-costs per year (£30k per QALY)	MR, family effects	32550	149.276	138.523	0.2812
QALY-costs per year (£30k per QALY)	Observational, all siblings	32550	241.647	8.78084	1.02e-166
QALY-costs per year (£30k per QALY)	Observational, family effects	32550	210.019	14.0285	1.139e-50
QALY-costs are a representation of the combined effect of a unit increase in BMI on both QALYs (at a specified value) and healthcare costs: QALY-costs = effect of BMI on total healthcare costs - effect of BMI on QALYs*value, where value = £10k, £20k or £30k. Related imputation model used for these analyses.
