# Supplementary material for: Long-term cost-effectiveness of interventions for obesity: A mendelian randomisation study
Source: PLoS Med. 2021 Aug 27;18(8):e1003725. doi: 10.1371/journal.pmed.1003725 (PMC8437285; doi:10.1371/journal.pmed.1003725)
Supplement: S9 Table — (XLSX) [file pmed.1003725.s014.xlsx]

## Sheet: Sheet1
S9 Table: Results accounting for uncertainty in the QALY predictions
Legend: Results from Mendelian randomization and multivariable adjusted analyses accounting for uncertainty in the QALY predictions, both accounting for death and not accounting for death (sensitivity analysis f). Beta = beta coefficient from analysis, MR = Mendelian randomization, N = number of participants in the analysis, P = P value, QALY = quality-adjusted life year, R2 = R2, SE = standard e…
Outcome	Type	R2	No accounting for death			Accounting for death
			Beta	SE	P	Beta	SE	P
QALYs per year	Main Analysis MR	0	-0.0065156	0.0011542	1.65e-08	-0.0065146	0.0011531	1.608e-08
QALYs per year	Main Analysis MR	25	-0.0065239	0.0010694	1.056e-09	-0.0065202	0.0010661	9.587e-10
QALYs per year	Main Analysis MR	50	-0.0065439	0.0010043	7.217e-11	-0.0065486	0.0010004	5.915e-11
QALYs per year	Main Analysis MR	75	-0.0064756	0.0009131	1.325e-12	-0.0064793	0.0009118	1.196e-12
QALYs per year	Main Analysis MR	100	-0.006475	0.0008393	1.214e-14	-0.006475	0.0008393	1.214e-14
QALYs per year	Multivariable Adjusted	0	-0.0070816	0.0001708	0	-0.0070822	0.00017	0
QALYs per year	Multivariable Adjusted	25	-0.0070918	0.0001614	0	-0.0070913	0.0001612	0
QALYs per year	Multivariable Adjusted	50	-0.0070882	0.0001499	0	-0.0070879	0.0001493	0
QALYs per year	Multivariable Adjusted	75	-0.0070896	0.000143	0	-0.0070898	0.0001426	0
QALYs per year	Multivariable Adjusted	100	-0.006886	0.0001034	0	-0.006886	0.0001034	0
QALY-costs per year (£10k per QALY)	Main Analysis MR	0	107.649	13.9671	1.285e-14	107.571	13.9178	1.084e-14
QALY-costs per year (£10k per QALY)	Main Analysis MR	25	106.657	12.8654	1.13e-16	106.659	12.8192	8.774e-17
QALY-costs per year (£10k per QALY)	Main Analysis MR	50	107.602	12.2687	1.78e-18	107.617	12.2496	1.558e-18
QALY-costs per year (£10k per QALY)	Main Analysis MR	75	107.273	11.7241	5.705e-20	107.258	11.7129	5.327e-20
QALY-costs per year (£10k per QALY)	Multivariable Adjusted	0	110.163	1.90955	0	110.155	1.90526	0
QALY-costs per year (£10k per QALY)	Multivariable Adjusted	25	110.252	1.81615	0	110.259	1.81423	0
QALY-costs per year (£10k per QALY)	Multivariable Adjusted	50	110.332	1.71759	0	110.329	1.71453	0
QALY-costs per year (£10k per QALY)	Multivariable Adjusted	75	110.342	1.66587	0	110.344	1.66505	0
QALY-costs per year (£20k per QALY)	Main Analysis MR	0	173.267	25.5429	1.174e-11	173.348	25.4572	9.801e-12
QALY-costs per year (£20k per QALY)	Main Analysis MR	25	175.31	23.5035	8.726e-14	175.269	23.4537	7.84e-14
QALY-costs per year (£20k per QALY)	Main Analysis MR	50	173.666	22.0631	3.509e-15	173.619	22.0179	3.137e-15
QALY-costs per year (£20k per QALY)	Main Analysis MR	75	172.911	20.4315	2.606e-17	172.848	20.4038	2.426e-17
QALY-costs per year (£20k per QALY)	Multivariable Adjusted	0	181.287	3.42093	0	181.284	3.40319	0
QALY-costs per year (£20k per QALY)	Multivariable Adjusted	25	181.409	3.2518	0	181.406	3.24479	0
QALY-costs per year (£20k per QALY)	Multivariable Adjusted	50	180.913	3.12718	0	180.919	3.12449	0
QALY-costs per year (£20k per QALY)	Multivariable Adjusted	75	181.32	2.97816	0	181.321	2.97731	0
QALY-costs per year (£30k per QALY)	Main Analysis MR	0	237.604	36.8357	1.116e-10	237.748	36.7921	1.034e-10
QALY-costs per year (£30k per QALY)	Main Analysis MR	25	240.828	34.0677	1.559e-12	240.791	33.9812	1.38e-12
QALY-costs per year (£30k per QALY)	Main Analysis MR	50	238.837	32.1658	1.126e-13	238.741	32.0748	9.824e-14
QALY-costs per year (£30k per QALY)	Main Analysis MR	75	239.165	29.5652	5.996e-16	239.133	29.5223	5.493e-16
QALY-costs per year (£30k per QALY)	Multivariable Adjusted	0	252.633	5.14419	0	252.602	5.13476	0
QALY-costs per year (£30k per QALY)	Multivariable Adjusted	25	252.525	4.84694	0	252.557	4.84023	0
QALY-costs per year (£30k per QALY)	Multivariable Adjusted	50	252.173	4.65041	0	252.157	4.64726	0
QALY-costs per year (£30k per QALY)	Multivariable Adjusted	75	252.245	4.33032	0	252.228	4.32787	0
QALY-costs are a representation of the combined effect of a unit increase in BMI on both QALYs (at a specified value) and healthcare costs: QALY-costs = effect of BMI on total healthcare costs - effect of BMI on QALYs*value, where value = £10k, £20k or £30k. Main imputation model used for these analyses.
