# Supplementary material for: Long-term cost-effectiveness of interventions for obesity: A mendelian randomisation study
Source: PLoS Med. 2021 Aug 27;18(8):e1003725. doi: 10.1371/journal.pmed.1003725 (PMC8437285; doi:10.1371/journal.pmed.1003725)
Supplement: S10 Table — (XLSX) [file pmed.1003725.s015.xlsx]

## Sheet: Sheet1
S10 Table: Results from using only the limited set of health conditions (cancer, cardiovascular disease, cerebrovascular disease and type 2 diabetes)
Legend: Results from Mendelian randomization and multivariable adjusted analyses only including limited health conditions (cancer, cardiovascular disease, cerebrovascular disease and type 2 diabetes) in the estimation of QALYs (sensitivity analysis g). Beta = beta coefficient from analysis, MR = Mendelian randomization, N = number of participants in the analysis, P = P value, QALY = quality-adjus…
Imputation	Outcome	Type	BMI category	Age category	Sex = All						Sex = Male						Sex = Female						P value for sex differences
					N	Beta	SE	P	F stat	P for endogeneity (median)	N	Beta	SE	P	F stat	P for endogeneity (median)	N	Beta	SE	P	F stat	P for endogeneity (median)
Main	QALYs per year (limited health conditions)	Main Analysis MR	All	All	310913	-0.0015627	0.0003091	4.295e-07	5168.05	0.745965	144032	-0.002413	0.0005511	1.193e-05	2606.11	0.888604	166881	-0.0009618	0.0003321	0.00377881	2651.63	0.344744	0.0240968
Main	QALYs per year (limited health conditions)	Multivariable Adjusted	All	All	310913	-0.0016394	3.97e-05	0			144032	-0.0023946	7.4e-05	1.08e-229			166881	-0.0012544	4.17e-05	2.48e-198			4.634e-41
Categorical	QALYs per year (limited health conditions)	Main Analysis MR	All	All	310913	-0.0015533	0.0003101	5.495e-07	5168.05	0.729853	144032	-0.0023976	0.0005535	1.479e-05	2606.11	0.873673	166881	-0.0009567	0.0003332	0.00408894	2651.63	0.334116	0.0257275
Categorical	QALYs per year (limited health conditions)	Main Analysis MR	All	<50 years	67788	-0.0004254	0.0003855	0.269766	1452.27	0.259916	31044	-0.0005578	0.0006548	0.394364	658.224	0.542414	36744	-0.0003435	0.0004326	0.427169	812.884	0.333889	0.784875
Categorical	QALYs per year (limited health conditions)	Main Analysis MR	All	50-54 years	45993	-0.0013258	0.000561	0.0181271	868.134	0.837814	20096	-0.0014602	0.0010456	0.162551	411.159	0.774442	25897	-0.0012144	0.0006005	0.0431491	467.175	0.756317	0.838466
Categorical	QALYs per year (limited health conditions)	Main Analysis MR	All	55-59 years	56000	-0.0011017	0.0006465	0.0883685	902.443	0.440767	25047	-0.0021249	0.0011166	0.0570354	500.282	0.869969	30953	-0.0003094	0.0007358	0.674086	433.743	0.216037	0.174583
Categorical	QALYs per year (limited health conditions)	Main Analysis MR	All	60-64 years	79457	-0.0021063	0.000693	0.00236946	1194.41	0.817944	36813	-0.0027033	0.0012244	0.0272529	612.839	0.59505	42644	-0.0016896	0.0007722	0.0286644	600.057	0.845469	0.48376
Categorical	QALYs per year (limited health conditions)	Main Analysis MR	All	65+ years	61675	-0.0035377	0.0011408	0.00192813	772.239	0.514311	31032	-0.0059285	0.001961	0.00250153	427.331	0.291839	30643	-0.0013788	0.001244	0.267707	360.372	0.580591	0.0500942
Categorical	QALYs per year (limited health conditions)	Main Analysis MR	Normal	All	101951	0.0004153	0.0006477	0.521467	7849.84	0.16711	35711	0.0004254	0.001185	0.719593	4219.79	0.0539167	66240	0.0003631	0.0007274	0.617678	4076.34	0.732764	0.964234
Categorical	QALYs per year (limited health conditions)	Main Analysis MR	Normal	<50 years	26019	0.0001943	0.0009095	0.830869	1784.89	0.758342	8477	0.0012582	0.001564	0.421141	891.49	0.849159	17542	-0.0003963	0.0010764	0.712741	990.883	0.727836	0.383533
Categorical	QALYs per year (limited health conditions)	Main Analysis MR	Normal	50-54 years	15822	-0.0005983	0.0012377	0.628805	1279.25	0.178937	5078	0.0007728	0.0024522	0.752654	600.93	0.332946	10744	-0.0012446	0.0013314	0.349895	710.916	0.239744	0.469692
Categorical	QALYs per year (limited health conditions)	Main Analysis MR	Normal	55-59 years	18351	0.0025042	0.0014142	0.0766086	1369.69	0.402292	6156	0.0058209	0.0026005	0.0251958	714.138	0.548942	12195	0.0004601	0.001626	0.777205	726.003	0.833986	0.0804835
Categorical	QALYs per year (limited health conditions)	Main Analysis MR	Normal	60-64 years	24085	0.0009038	0.0014692	0.538419	1946.66	0.785928	8720	0.0010901	0.0025591	0.670128	1139.95	0.789173	15365	0.0007367	0.0017146	0.667446	945.024	0.852087	0.90866
Categorical	QALYs per year (limited health conditions)	Main Analysis MR	Normal	65+ years	17674	-0.0012297	0.002107	0.559462	1458.28	0.0580763	7280	-0.0062468	0.0036778	0.0894084	838.897	0.0070543	10394	0.0029416	0.002422	0.224552	694.37	0.765331	0.0369305
Categorical	QALYs per year (limited health conditions)	Main Analysis MR	Overweight	All	134316	-0.0017121	0.0004541	0.00016287	25318.8	0.544657	72068	-0.0024113	0.0007101	0.00068425	12826	0.464773	62248	-0.0010671	0.0005414	0.0487159	12501.8	0.852719	0.132207
Categorical	QALYs per year (limited health conditions)	Main Analysis MR	Overweight	<50 years	27229	-0.0007418	0.0006516	0.254882	5302.82	0.740579	15361	-0.0013742	0.0008974	0.125673	2812.65	0.657929	11868	3.97e-05	0.000926	0.965837	2481.34	0.450619	0.272863
Categorical	QALYs per year (limited health conditions)	Main Analysis MR	Overweight	50-54 years	18839	-0.0009289	0.0009201	0.312732	3674.42	0.605383	9695	-0.0009848	0.0015792	0.532865	1723.25	0.549205	9144	-0.0009615	0.000975	0.324041	1948.61	0.779659	0.989978
Categorical	QALYs per year (limited health conditions)	Main Analysis MR	Overweight	55-59 years	23583	-0.0008204	0.0009501	0.38783	4377.07	0.537568	12240	-0.0015811	0.0015022	0.292581	2132.81	0.895334	11343	-2.53e-05	0.0011337	0.982219	2242.93	0.280734	0.408431
Categorical	QALYs per year (limited health conditions)	Main Analysis MR	Overweight	60-64 years	35625	-0.0023036	0.0009192	0.0122067	6745.43	0.38918	18658	-0.002784	0.0014516	0.0551348	3373.48	0.616985	16967	-0.0018378	0.001108	0.0971838	3363.55	0.43765	0.604391
Categorical	QALYs per year (limited health conditions)	Main Analysis MR	Overweight	65+ years	29040	-0.003511	0.0013343	0.0085037	5178.59	0.760089	16114	-0.0047602	0.0020753	0.0218069	2753.9	0.868111	12926	-0.0021802	0.00156	0.162241	2429.61	0.726764	0.32036
Categorical	QALYs per year (limited health conditions)	Main Analysis MR	Obese	All	74646	-0.0026568	0.0004813	3.377e-08	4118.47	0.765683	36253	-0.0036786	0.000801	4.377e-06	2380.01	0.733049	38393	-0.0017006	0.0005542	0.00215263	1867.27	0.568681	0.0422771
Categorical	QALYs per year (limited health conditions)	Main Analysis MR	Obese	<50 years	14540	-0.0002504	0.0006378	0.69465	862.716	0.0514978	7206	-0.0004402	0.0010126	0.663802	473.332	0.172209	7334	-0.000226	0.0007863	0.773748	414.323	0.189703	0.867365
Categorical	QALYs per year (limited health conditions)	Main Analysis MR	Obese	50-54 years	11332	-0.002066	0.0010021	0.0392362	578.172	0.536967	5323	-0.0028307	0.0016469	0.0856402	284.066	0.619501	6009	-0.0014014	0.0012339	0.256085	293.311	0.587998	0.487318
Categorical	QALYs per year (limited health conditions)	Main Analysis MR	Obese	55-59 years	14066	-0.0033854	0.0009881	0.00061213	814.114	0.264771	6651	-0.0061634	0.00157	8.647e-05	538.15	0.133087	7415	-0.000921	0.0011886	0.438391	337.931	0.696693	0.00776231
Categorical	QALYs per year (limited health conditions)	Main Analysis MR	Obese	60-64 years	19747	-0.0034691	0.000998	0.00050909	1140.88	0.85583	9435	-0.0043906	0.0017384	0.0115462	600.953	0.809797	10312	-0.0026577	0.0011122	0.0168643	554.548	0.7825	0.401071
Categorical	QALYs per year (limited health conditions)	Main Analysis MR	Obese	65+ years	14961	-0.0041615	0.0016408	0.0112027	749.03	0.621348	7638	-0.00521	0.0026055	0.0455419	508.344	0.65747	7323	-0.0030205	0.0019354	0.118594	289.762	0.637073	0.499945
Categorical	QALYs per year (limited health conditions)	Main Analysis MR	Overweight Or Obese	All	208962	-0.0020958	0.0002823	1.126e-13	8884.04	0.180599	108321	-0.0029365	0.0004941	2.801e-09	4436.44	0.336344	100641	-0.001401	0.0003035	3.919e-06	4523.69	0.211469	0.00810326
Categorical	QALYs per year (limited health conditions)	Main Analysis MR	Overweight Or Obese	<50 years	41769	-0.0005977	0.0003752	0.111121	2055.32	0.0684115	22567	-0.0009467	0.000617	0.124952	978.737	0.278619	19202	-0.0003196	0.0004371	0.464599	1091.06	0.106536	0.406929
Categorical	QALYs per year (limited health conditions)	Main Analysis MR	Overweight Or Obese	50-54 years	30171	-0.0014964	0.0005386	0.00546163	1377.48	0.365959	15018	-0.0019055	0.0009823	0.0524057	631.254	0.446159	15153	-0.0012185	0.0005793	0.0354151	750.455	0.58006	0.546925
Categorical	QALYs per year (limited health conditions)	Main Analysis MR	Overweight Or Obese	55-59 years	37649	-0.0020092	0.0005761	0.00048795	1634.23	0.637066	18891	-0.0036496	0.0009975	0.00025336	846.456	0.760116	18758	-0.000685	0.0006386	0.283402	811.342	0.162552	0.0123104
Categorical	QALYs per year (limited health conditions)	Main Analysis MR	Overweight Or Obese	60-64 years	55372	-0.0027807	0.0005947	2.93e-06	2268.57	0.619048	28093	-0.0034384	0.0010521	0.00108321	1109.47	0.326056	27279	-0.002244	0.000652	0.00057857	1167.02	0.804824	0.334591
Categorical	QALYs per year (limited health conditions)	Main Analysis MR	Overweight Or Obese	65+ years	44001	-0.0036954	0.0009563	0.00011142	1577.84	0.681767	23752	-0.0049112	0.0016119	0.00231292	874.97	0.82148	20249	-0.0025425	0.0010397	0.0144628	724.036	0.604554	0.216873
Categorical	QALYs per year (limited health conditions)	Multivariable Adjusted	All	All	310913	-0.0016449	3.93e-05	0			144032	-0.0024029	7.34e-05	9.54e-235			166881	-0.0012581	4.16e-05	6.44e-201			6.765e-42
Categorical	QALYs per year (limited health conditions)	Multivariable Adjusted	All	<50 years	67788	-0.0007987	5.28e-05	9.594e-52			31044	-0.0009328	9.37e-05	2.441e-23			36744	-0.0007275	5.98e-05	5.22e-34			0.0649068
Categorical	QALYs per year (limited health conditions)	Multivariable Adjusted	All	50-54 years	45993	-0.0013017	7.63e-05	2.619e-65			20096	-0.0017882	0.0001464	2.534e-34			25897	-0.0010415	8.29e-05	3.506e-36			9.074e-06
Categorical	QALYs per year (limited health conditions)	Multivariable Adjusted	All	55-59 years	56000	-0.0015703	8.06e-05	1.806e-84			25047	-0.0022613	0.0001562	1.671e-47			30953	-0.0011849	8.55e-05	1.144e-43			1.495e-09
Categorical	QALYs per year (limited health conditions)	Multivariable Adjusted	All	60-64 years	79457	-0.0022428	8.44e-05	1.24e-155			36813	-0.0033372	0.0001578	2.803e-99			42644	-0.0015861	9.06e-05	1.106e-68			6.258e-22
Categorical	QALYs per year (limited health conditions)	Multivariable Adjusted	All	65+ years	61675	-0.0027853	0.0001264	1.48e-107			31032	-0.0039009	0.0002239	5.46e-68			30643	-0.0020159	0.0001363	1.654e-49			6.389e-13
Categorical	QALYs per year (limited health conditions)	Multivariable Adjusted	Normal	All	101951	0.0012695	0.000175	3.99e-13			35711	0.0025704	0.0003843	2.248e-11			66240	0.0005881	0.0001798	0.00107324			2.979e-06
Categorical	QALYs per year (limited health conditions)	Multivariable Adjusted	Normal	<50 years	26019	0.0002536	0.0002253	0.260214			8477	0.0013845	0.0004978	0.00541494			17542	-0.0002124	0.0002403	0.376932			0.00386753
Categorical	QALYs per year (limited health conditions)	Multivariable Adjusted	Normal	50-54 years	15822	0.0009071	0.0003546	0.0105181			5078	0.0028663	0.0008112	0.0004099			10744	0.0001857	0.0003705	0.616314			0.00264728
Categorical	QALYs per year (limited health conditions)	Multivariable Adjusted	Normal	55-59 years	18351	0.0013709	0.0003846	0.00036451			6156	0.0042346	0.000877	1.375e-06			12195	0.0001375	0.0003929	0.726302			2.012e-05
Categorical	QALYs per year (limited health conditions)	Multivariable Adjusted	Normal	60-64 years	24085	0.0012414	0.0003954	0.00169013			8720	0.0016828	0.0008445	0.0463098			15365	0.000979	0.0004181	0.0191926			0.455129
Categorical	QALYs per year (limited health conditions)	Multivariable Adjusted	Normal	65+ years	17674	0.0026086	0.0005905	9.988e-06			7280	0.0032397	0.0011674	0.00551887			10394	0.0021928	0.0006308	0.00050839			0.430122
Categorical	QALYs per year (limited health conditions)	Multivariable Adjusted	Overweight	All	134316	-0.0014709	0.0001759	6.046e-17			72068	-0.0019287	0.0002716	1.238e-12			62248	-0.0010563	0.0002143	8.266e-07			0.011685
Categorical	QALYs per year (limited health conditions)	Multivariable Adjusted	Overweight	<50 years	27229	-0.0008659	0.0002417	0.00034057			15361	-0.0010885	0.0003347	0.0011453			11868	-0.0005637	0.0003474	0.104667			0.276616
Categorical	QALYs per year (limited health conditions)	Multivariable Adjusted	Overweight	50-54 years	18839	-0.0004737	0.0003598	0.188063			9695	-0.0001185	0.0005657	0.834103			9144	-0.0008717	0.0004423	0.0487434			0.294207
Categorical	QALYs per year (limited health conditions)	Multivariable Adjusted	Overweight	55-59 years	23583	-0.0013684	0.0003691	0.00020961			12240	-0.0015845	0.000578	0.00611842			11343	-0.0011342	0.000449	0.0115407			0.538416
Categorical	QALYs per year (limited health conditions)	Multivariable Adjusted	Overweight	60-64 years	35625	-0.0015891	0.0003652	1.356e-05			18658	-0.0021041	0.0005695	0.00022001			16967	-0.0010403	0.000443	0.0188503			0.140352
Categorical	QALYs per year (limited health conditions)	Multivariable Adjusted	Overweight	65+ years	29040	-0.0031539	0.0005139	8.384e-10			16114	-0.0044599	0.000788	1.517e-08			12926	-0.0016626	0.0006164	0.00698841			0.00517403
Categorical	QALYs per year (limited health conditions)	Multivariable Adjusted	Obese	All	74646	-0.0028016	0.0001095	2.47e-144			36253	-0.0039477	0.0001986	6.089e-88			38393	-0.0020051	0.0001176	3.903e-65			3.878e-17
Categorical	QALYs per year (limited health conditions)	Multivariable Adjusted	Obese	<50 years	14540	-0.0013746	0.0001517	1.28e-19			7206	-0.0017527	0.0002653	3.963e-11			7334	-0.0011455	0.0001777	1.149e-10			0.0572732
Categorical	QALYs per year (limited health conditions)	Multivariable Adjusted	Obese	50-54 years	11332	-0.0026751	0.0002109	7.026e-37			5323	-0.0037126	0.0003837	3.85e-22			6009	-0.0020182	0.0002349	8.465e-18			0.0001657
Categorical	QALYs per year (limited health conditions)	Multivariable Adjusted	Obese	55-59 years	14066	-0.0023332	0.0002242	2.298e-25			6651	-0.0039431	0.0004129	1.313e-21			7415	-0.0013351	0.0002442	4.578e-08			5.445e-08
Categorical	QALYs per year (limited health conditions)	Multivariable Adjusted	Obese	60-64 years	19747	-0.0033071	0.0002385	1e-43			9435	-0.004781	0.000439	1.288e-27			10312	-0.0023792	0.0002528	4.957e-21			2.13e-06
Categorical	QALYs per year (limited health conditions)	Multivariable Adjusted	Obese	65+ years	14961	-0.0049484	0.0003586	2.524e-43			7638	-0.0063192	0.000631	1.305e-23			7323	-0.0039153	0.0003904	1.137e-23			0.00119594
Categorical	QALYs per year (limited health conditions)	Multivariable Adjusted	Overweight Or Obese	All	208962	-0.0024606	5.67e-05	0			108321	-0.0033998	9.78e-05	5.78e-265			100641	-0.0017605	6.22e-05	3.46e-176			1.975e-45
Categorical	QALYs per year (limited health conditions)	Multivariable Adjusted	Overweight Or Obese	<50 years	41769	-0.0011958	7.62e-05	1.975e-55			22567	-0.0015536	0.0001232	1.926e-36			19202	-0.0009467	9.44e-05	1.107e-23			9.229e-05
Categorical	QALYs per year (limited health conditions)	Multivariable Adjusted	Overweight Or Obese	50-54 years	30171	-0.001954	0.0001102	2.475e-70			15018	-0.0026322	0.0001929	2.203e-42			15153	-0.0015089	0.0001242	5.964e-34			9.813e-07
Categorical	QALYs per year (limited health conditions)	Multivariable Adjusted	Overweight Or Obese	55-59 years	37649	-0.0022585	0.0001141	2.843e-87			18891	-0.0033514	0.0002021	9.383e-62			18758	-0.0015242	0.0001265	2.036e-33			1.821e-14
Categorical	QALYs per year (limited health conditions)	Multivariable Adjusted	Overweight Or Obese	60-64 years	55372	-0.0030686	0.0001197	7.84e-145			28093	-0.004436	0.0002093	9.87e-100			27279	-0.0020833	0.0001313	1.162e-56			1.685e-21
Categorical	QALYs per year (limited health conditions)	Multivariable Adjusted	Overweight Or Obese	65+ years	44001	-0.0040713	0.0001771	6.18e-117			23752	-0.0052699	0.0002979	4.844e-70			20249	-0.0030758	0.000195	4.631e-56			7.139e-10
