# Supplementary material for: Long-term cost-effectiveness of interventions for obesity: A mendelian randomisation study
Source: PLoS Med. 2021 Aug 27;18(8):e1003725. doi: 10.1371/journal.pmed.1003725 (PMC8437285; doi:10.1371/journal.pmed.1003725)
Supplement: S11 Table — (XLSX) [file pmed.1003725.s016.xlsx]

## Sheet: Sheet1
S11 Table: Results for Policy Analysis a: laparoscopic bariatric surgery (total population)
Legend: Results for the cost effectiveness of laparoscopic bariatric surgery (total population of 2,741,556 people in England and Wales with a BMI of above 35 kg/m2) using Mendelian randomization and multivariable adjusted estimates (Policy Analysis a). The median and 95% CIs are estimated from 10,000 simulations. Net monetary benefit is the expected benefit of the intervention over 20 years, con…
Outcome	Type	Discount = 0% per year			Discount = 1.5% per year			Discount = 3.5% per year
		Median	Lower 95% CI	Upper 95% CI	Median	Lower 95% CI	Upper 95% CI	Median	Lower 95% CI	Upper 95% CI
QALYs over 20 years	Main Analysis MR	3687905	2708387	4612686	3124800	2269332	3932712	2523718	1804487	3210814
QALYs over 20 years	Multivariable Adjusted	4228874	3722836	4688092	3633325	3196525	4028880	2992074	2629529	3321810
Primary healthcare costs over 20 years (£ billions)	Main Analysis MR	-10.5361	-13.758	-7.69245	-8.91726	-11.732	-6.43702	-7.1902	-9.58208	-5.08311
Primary healthcare costs over 20 years (£ billions)	Multivariable Adjusted	-11.2764	-12.6713	-10.0205	-9.69293	-10.8985	-8.60938	-7.99314	-8.99738	-7.09517
Secondary healthcare costs over 20 years (£ billions)	Main Analysis MR	-9.77226	-14.8754	-5.37323	-8.3237	-12.7291	-4.51978	-6.76262	-10.4184	-3.56883
Secondary healthcare costs over 20 years (£ billions)	Multivariable Adjusted	-12.0139	-13.7996	-10.4494	-10.3061	-11.847	-8.95001	-8.46577	-9.74813	-7.34385
Total healthcare costs over 20 years (£ billions)	Main Analysis MR	-20.3364	-27.0253	-14.3389	-17.2651	-23.0415	-12.0124	-13.9701	-18.7845	-9.56632
Total healthcare costs over 20 years (£ billions)	Multivariable Adjusted	-23.2734	-26.2395	-20.7046	-19.9765	-22.5343	-17.7743	-16.4356	-18.5436	-14.6104
QALY-costs over 20 years (£10k per QALY) (£ billions)	Main Analysis MR	-57.1275	-72.423	-43.8533	-48.4323	-61.6753	-36.9383	-39.1484	-50.3043	-29.5282
QALY-costs over 20 years (£10k per QALY) (£ billions)	Multivariable Adjusted	-65.5806	-73.0957	-58.6896	-56.3123	-62.7889	-50.4065	-46.3609	-51.708	-41.4758
QALY-costs over 20 years (£20k per QALY) (£ billions)	Main Analysis MR	-94.0169	-119.323	-72.1733	-79.6408	-101.6	-60.7422	-64.3847	-82.8133	-48.4185
QALY-costs over 20 years (£20k per QALY) (£ billions)	Multivariable Adjusted	-107.931	-120.465	-96.415	-92.6975	-103.485	-82.8118	-76.3269	-85.2479	-68.1485
QALY-costs over 20 years (£30k per QALY) (£ billions)	Main Analysis MR	-131.128	-166.576	-100.351	-111.077	-141.955	-84.3963	-89.7482	-115.314	-67.3361
QALY-costs over 20 years (£30k per QALY) (£ billions)	Multivariable Adjusted	-150.091	-167.625	-134.083	-128.91	-144.057	-115.171	-106.162	-118.754	-94.7632
Net monetary benefit over 20 years (£10k per QALY) (£ billions)	Main Analysis MR	30.9483	17.6742	46.2439	22.2532	10.7592	35.4962	12.9693	3.34912	24.1252
Net monetary benefit over 20 years (£10k per QALY) (£ billions)	Multivariable Adjusted	39.4015	32.5105	46.9165	30.1332	24.2274	36.6098	20.1818	15.2967	25.5289
Net monetary benefit over 20 years (£20k per QALY) (£ billions)	Main Analysis MR	67.8378	45.9941	93.1443	53.4616	34.5631	75.4207	38.2056	22.2394	56.6342
Net monetary benefit over 20 years (£20k per QALY) (£ billions)	Multivariable Adjusted	81.7519	70.2359	94.2858	66.5184	56.6327	77.3057	50.1478	41.9694	59.0688
Net monetary benefit over 20 years (£30k per QALY) (£ billions)	Main Analysis MR	104.949	74.1723	140.396	84.8981	58.2171	115.776	63.5691	41.157	89.1353
Net monetary benefit over 20 years (£30k per QALY) (£ billions)	Multivariable Adjusted	123.912	107.904	141.446	102.731	88.992	117.878	79.9834	68.5841	92.5749
Net monetary benefit is the expected benefit of the intervention over 20 years, considering the effect of BMI on QALYs and costs, and the cost of the intervention (£9,549)
QALY-costs are a representation of the combined effect of a unit increase in BMI on both QALYs (at a specified value) and healthcare costs: QALY-costs = effect of BMI on total healthcare costs - effect of BMI on QALYs*value, where value = £10k, £20k or £30k
