# Supplementary material for: Long-term cost-effectiveness of interventions for obesity: A mendelian randomisation study
Source: PLoS Med. 2021 Aug 27;18(8):e1003725. doi: 10.1371/journal.pmed.1003725 (PMC8437285; doi:10.1371/journal.pmed.1003725)
Supplement: S12 Table — (XLSX) [file pmed.1003725.s017.xlsx]

## Sheet: Sheet1
S12 Table: Results for Policy Analysis a: laparoscopic bariatric surgery (per person)
Legend: Results for the cost effectiveness of laparoscopic bariatric surgery (per person in England and Wales with a BMI of above 35 kg/m2) using Mendelian randomization and multivariable adjusted estimates (Policy Analysis a). The median and 95% CIs are estimated from 10,000 simulations. Net monetary benefit is the expected benefit of the intervention over 20 years, considering the effect of BMI…
Outcome	Type	Discount = 0% per year			Discount = 1.5% per year			Discount = 3.5% per year
		Median	Lower 95% CI	Upper 95% CI	Median	Lower 95% CI	Upper 95% CI	Median	Lower 95% CI	Upper 95% CI
QALYs over 20 years	Main Analysis MR	1.34519	0.987901	1.68251	1.13979	0.827753	1.43448	0.920542	0.658198	1.17117
QALYs over 20 years	Multivariable Adjusted	1.54251	1.35793	1.71001	1.32528	1.16595	1.46956	1.09138	0.959137	1.21165
Primary healthcare costs over 20 years	Main Analysis MR	-3843.11	-5018.32	-2805.87	-3252.63	-4279.33	-2347.95	-2622.67	-3495.13	-1854.1
Primary healthcare costs over 20 years	Multivariable Adjusted	-4113.15	-4621.93	-3655.03	-3535.56	-3975.31	-3140.33	-2915.55	-3281.85	-2588.01
Secondary healthcare costs over 20 years	Main Analysis MR	-3564.49	-5425.89	-1959.92	-3036.12	-4643.01	-1648.62	-2466.71	-3800.17	-1301.75
Secondary healthcare costs over 20 years	Multivariable Adjusted	-4382.15	-5033.48	-3811.47	-3759.22	-4321.29	-3264.57	-3087.95	-3555.69	-2678.72
Total healthcare costs over 20 years	Main Analysis MR	-7417.85	-9857.66	-5230.19	-6297.57	-8404.54	-4381.59	-5095.69	-6851.76	-3489.38
Total healthcare costs over 20 years	Multivariable Adjusted	-8489.12	-9571.03	-7552.13	-7286.55	-8219.53	-6483.3	-5994.99	-6763.92	-5329.22
QALY-costs over 20 years (£10k per QALY)	Main Analysis MR	-20837.6	-26416.7	-15995.8	-17666	-22496.5	-13473.5	-14279.6	-18348.8	-10770.6
QALY-costs over 20 years (£10k per QALY)	Multivariable Adjusted	-23921	-26662.1	-21407.4	-20540.3	-22902.7	-18386.1	-16910.4	-18860.8	-15128.6
QALY-costs over 20 years (£20k per QALY)	Main Analysis MR	-34293.3	-43524	-26325.7	-29049.5	-37059.2	-22156.1	-23484.7	-30206.7	-17661
QALY-costs over 20 years (£20k per QALY)	Multivariable Adjusted	-39368.5	-43940.3	-35168	-33812	-37746.7	-30206.1	-27840.7	-31094.7	-24857.6
QALY-costs over 20 years (£30k per QALY)	Main Analysis MR	-47829.8	-60759.5	-36603.8	-40516.1	-51778.9	-30784.1	-32736.2	-42061.7	-24561.3
QALY-costs over 20 years (£30k per QALY)	Multivariable Adjusted	-54746.6	-61142.3	-48907.6	-47020.9	-52545.8	-42009.4	-38723.4	-43316.3	-34565.5
Net monetary benefit over 20 years (£10k per QALY)	Main Analysis MR	11288.6	6446.78	16867.7	8116.98	3924.49	12947.5	4730.63	1221.62	8799.82
Net monetary benefit over 20 years (£10k per QALY)	Multivariable Adjusted	14372	11858.4	17113.1	10991.3	8837.1	13353.7	7361.44	5579.58	9311.82
Net monetary benefit over 20 years (£20k per QALY)	Main Analysis MR	24744.3	16776.7	33975	19500.5	12607.1	27510.2	13935.7	8111.96	20657.7
Net monetary benefit over 20 years (£20k per QALY)	Multivariable Adjusted	29819.5	25619	34391.3	24263	20657.1	28197.7	18291.7	15308.6	21545.7
Net monetary benefit over 20 years (£30k per QALY)	Main Analysis MR	38280.8	27054.8	51210.5	30967.1	21235.1	42229.9	23187.2	15012.3	32512.7
Net monetary benefit over 20 years (£30k per QALY)	Multivariable Adjusted	45197.6	39358.6	51593.3	37471.9	32460.4	42996.8	29174.4	25016.5	33767.3
Net monetary benefit is the expected benefit of the intervention over 20 years, considering the effect of BMI on QALYs and costs, and the cost of the intervention (£9,549)
QALY-costs are a representation of the combined effect of a unit increase in BMI on both QALYs (at a specified value) and healthcare costs: QALY-costs = effect of BMI on total healthcare costs - effect of BMI on QALYs*value, where value = £10k, £20k or £30k
