# Supplementary material for: Long-term cost-effectiveness of interventions for obesity: A mendelian randomisation study
Source: PLoS Med. 2021 Aug 27;18(8):e1003725. doi: 10.1371/journal.pmed.1003725 (PMC8437285; doi:10.1371/journal.pmed.1003725)
Supplement: S14 Table — (XLSX) [file pmed.1003725.s019.xlsx]

## Sheet: Sheet1
S14 Table: Results for Policy Analysis b: restricting volume promotions on high fat, salt and sugar products (per person)
Legend: Results for the cost effectiveness of restricting volume promotions on high fat, salt and sugar products (per person aged 40 to 69 years in England and Wales) using Mendelian randomization and multivariable adjusted estimates (Policy Analysis b). The median and 95% CIs are estimated from 10,000 simulations. Net monetary benefit is the expected benefit of the intervention over 1 year, cons…
Outcome	Type	Median	Lower 95% CI	Upper 95% CI
QALYs per year	Main Analysis MR	0.0009452	0.0007053	0.0011637
QALYs per year	Multivariable Adjusted	0.0008834	0.0008111	0.0009485
Primary healthcare costs per year	Main Analysis MR	-2.94751	-3.75285	-2.21625
Primary healthcare costs per year	Multivariable Adjusted	-2.6169	-2.86165	-2.40267
Secondary healthcare costs per year	Main Analysis MR	-3.35103	-4.52493	-2.2745
Secondary healthcare costs per year	Multivariable Adjusted	-2.58547	-2.95024	-2.24602
Total healthcare costs per year	Main Analysis MR	-6.29015	-7.82671	-4.8901
Total healthcare costs per year	Multivariable Adjusted	-5.20101	-5.67458	-4.76767
QALY-costs per year (£10k per QALY)	Main Analysis MR	-15.7623	-19.061	-12.7602
QALY-costs per year (£10k per QALY)	Multivariable Adjusted	-14.0336	-15.0258	-13.1211
QALY-costs per year (£20k per QALY)	Main Analysis MR	-25.1215	-30.8405	-20.0417
QALY-costs per year (£20k per QALY)	Multivariable Adjusted	-22.8689	-24.5588	-21.3543
QALY-costs per year (£30k per QALY)	Main Analysis MR	-34.6641	-42.7684	-27.5152
QALY-costs per year (£30k per QALY)	Multivariable Adjusted	-31.6921	-34.0705	-29.5722
Net monetary benefit per year (£10k per QALY)	Main Analysis MR	15.7623	12.7602	19.061
Net monetary benefit per year (£10k per QALY)	Multivariable Adjusted	14.0336	13.1211	15.0258
Net monetary benefit per year (£20k per QALY)	Main Analysis MR	25.1215	20.0417	30.8405
Net monetary benefit per year (£20k per QALY)	Multivariable Adjusted	22.8689	21.3543	24.5588
Net monetary benefit per year (£30k per QALY)	Main Analysis MR	34.6641	27.5152	42.7684
Net monetary benefit per year (£30k per QALY)	Multivariable Adjusted	31.6921	29.5722	34.0705
Net monetary benefit is the expected benefit of the intervention over 1 year, considering the effect of BMI on QALYs and costs, and the cost of the intervention (£0)
QALY-costs are a representation of the combined effect of a unit increase in BMI on both QALYs (at a specified value) and healthcare costs: QALY-costs = effect of BMI on total healthcare costs - effect of BMI on QALYs*value, where value = £10k, £20k or £30k
