# Supplementary material for: Long-term cost-effectiveness of interventions for obesity: A mendelian randomisation study
Source: PLoS Med. 2021 Aug 27;18(8):e1003725. doi: 10.1371/journal.pmed.1003725 (PMC8437285; doi:10.1371/journal.pmed.1003725)
Supplement: S15 Table — (XLSX) [file pmed.1003725.s020.xlsx]

## Sheet: Sheet1
S15 Table: Estimates of the change in mean BMI between 1993 and 2017
Legend: Estimates of the change in mean BMI between 1993 and 2017 using data from the Health Survey for England. The change in mean BMI is expressed within age groups and BMI deciles, with the difference in BMI categorised as a change in normal weight BMI (<25 kg/m2), overweight (25 to 30 kg/m2) or obese (>30 kg/m2). BMI = body mass index.
Age category	BMI Decile	BMI mean (kg/m2)		Difference in BMI (kg/m2)
		1993	2017	Normal weight	Overweight	Obese
40-49 years	1	20.4665	20.5167	0.0502472	0	0
40-49 years	2	22.5388	23.0728	0.534027	0	0
40-49 years	3	23.7612	24.5532	0.792004	0	0
40-49 years	4	24.7499	25.7895	0.250063	0.789457	0
40-49 years	5	25.6757	27.046	0	1.37027	0
40-49 years	6	26.6446	28.3272	0	1.68259	0
40-49 years	7	27.773	29.7706	0	1.99766	0
40-49 years	8	28.9629	31.5687	0	1.03706	1.5687
40-49 years	9	30.8187	34.0237	0	0	3.205
40-49 years	10	35.7749	40.8606	0	0	5.08562
50-54 years	1	20.5488	20.5846	0.0358238	0	0
50-54 years	2	22.6043	23.2432	0.638903	0	0
50-54 years	3	23.7667	24.5327	0.766052	0	0
50-54 years	4	24.7749	25.8082	0.225107	0.808145	0
50-54 years	5	25.696	27.0668	0	1.37083	0
50-54 years	6	26.7158	28.2709	0	1.55512	0
50-54 years	7	27.7348	29.7648	0	2.03001	0
50-54 years	8	29.0386	31.6618	0	0.961439	1.66176
50-54 years	9	30.8876	34.1619	0	0	3.27431
50-54 years	10	35.8587	41.6288	0	0	5.77007
55-59 years	1	20.3102	20.6286	0.318487	0	0
55-59 years	2	22.5744	23.1768	0.602385	0	0
55-59 years	3	23.7249	24.6428	0.917921	0	0
55-59 years	4	24.7777	25.862	0.222294	0.86202	0
55-59 years	5	25.7326	27.0271	0	1.2945	0
55-59 years	6	26.6332	28.3315	0	1.69829	0
55-59 years	7	27.743	29.874	0	2.13101	0
55-59 years	8	28.9704	31.5713	0	1.02957	1.57131
55-59 years	9	30.808	34.6259	0	0	3.8179
55-59 years	10	35.5694	41.1071	0	0	5.53774
60-64 years	1	20.1884	20.6876	0.49914	0	0
60-64 years	2	22.5971	23.0388	0.441671	0	0
60-64 years	3	23.7494	24.5912	0.841728	0	0
60-64 years	4	24.8034	25.885	0.196625	0.88496	0
60-64 years	5	25.7112	27.1065	0	1.39529	0
60-64 years	6	26.6988	28.3446	0	1.64578	0
60-64 years	7	27.7588	29.7661	0	2.00735	0
60-64 years	8	29.083	31.578	0	0.917051	1.57803
60-64 years	9	30.9017	34.1948	0	0	3.29313
60-64 years	10	35.4042	40.6241	0	0	5.21989
65-69 years	1	20.1611	20.4786	0.317577	0	0
65-69 years	2	22.5921	23.177	0.584928	0	0
65-69 years	3	23.7278	24.6838	0.955997	0	0
65-69 years	4	24.7774	25.7967	0.222609	0.7967	0
65-69 years	5	25.6872	27.0177	0	1.33052	0
65-69 years	6	26.6746	28.4375	0	1.76298	0
65-69 years	7	27.7227	29.8451	0	2.12236	0
65-69 years	8	28.9534	31.6263	0	1.0466	1.62628
65-69 years	9	30.8165	34.2345	0	0	3.41794
65-69 years	10	35.9532	39.9753	0	0	4.02216
