# Supplementary material for: Long-term cost-effectiveness of interventions for obesity: A mendelian randomisation study
Source: PLoS Med. 2021 Aug 27;18(8):e1003725. doi: 10.1371/journal.pmed.1003725 (PMC8437285; doi:10.1371/journal.pmed.1003725)
Supplement: S16 Table — (XLSX) [file pmed.1003725.s021.xlsx]

## Sheet: Sheet1
S16 Table: Results for Policy Analysis c: population change in BMI between 1993 and 2017 (total population)
Legend: Results for the estimation of the effect of the population change in BMI between 1993 and 2017 (total population of 21,742,497 people aged 40 to 69 years in England and Wales) using Mendelian randomization and multivariable adjusted estimates (Policy Analysis c). The median and 95% CIs are estimated from 10,000 simulations. CI = confidence interval, MR = Mendelian randomization, QALY = qu…
Outcome	Type	Median	Lower 95% CI	Upper 95% CI
QALYs per year	Main Analysis MR	-246390	-300481	-196231
QALYs per year	Multivariable Adjusted	-265150	-280751	-250732
Primary healthcare costs per year (£ billions)	Main Analysis MR	0.729399	0.553849	0.888976
Primary healthcare costs per year (£ billions)	Multivariable Adjusted	0.730155	0.678092	0.777363
Secondary healthcare costs per year (£ billions)	Main Analysis MR	0.765733	0.508271	1.00975
Secondary healthcare costs per year (£ billions)	Multivariable Adjusted	0.750675	0.666877	0.825188
Total healthcare costs per year (£ billions)	Main Analysis MR	1.49751	1.15274	1.81692
Total healthcare costs per year (£ billions)	Multivariable Adjusted	1.48004	1.37477	1.57343
QALY-costs per year (£10k per QALY) (£ billions)	Main Analysis MR	3.95965	3.2093	4.64113
QALY-costs per year (£10k per QALY) (£ billions)	Multivariable Adjusted	4.13168	3.90642	4.33076
QALY-costs per year (£20k per QALY) (£ billions)	Main Analysis MR	6.39025	5.11963	7.54272
QALY-costs per year (£20k per QALY) (£ billions)	Multivariable Adjusted	6.78013	6.41765	7.11638
QALY-costs per year (£30k per QALY) (£ billions)	Main Analysis MR	8.87209	7.071	10.5284
QALY-costs per year (£30k per QALY) (£ billions)	Multivariable Adjusted	9.43301	8.91807	9.91301
QALY-costs are a representation of the combined effect of a unit increase in BMI on both QALYs (at a specified value) and healthcare costs: QALY-costs = effect of BMI on total healthcare costs - effect of BMI on QALYs*value, where value = £10k, £20k or £30k
