# Supplementary material for: Long-term cost-effectiveness of interventions for obesity: A mendelian randomisation study
Source: PLoS Med. 2021 Aug 27;18(8):e1003725. doi: 10.1371/journal.pmed.1003725 (PMC8437285; doi:10.1371/journal.pmed.1003725)
Supplement: S17 Table — (XLSX) [file pmed.1003725.s022.xlsx]

## Sheet: Sheet1
S17 Table: Results for Policy Analysis c: population change in BMI between 1993 and 2017 (per person)
Legend: Results for the estimation of the effect of the population change in BMI between 1993 and 2017 (per person aged 40 to 69 years in England and Wales) using Mendelian randomization and multivariable adjusted estimates (Policy Analysis c). The median and 95% CIs are estimated from 10,000 simulations. CI = confidence interval, MR = Mendelian randomization, QALY = quality-adjusted life year. R…
Outcome	Type	Median	Lower 95% CI	Upper 95% CI
QALYs per year	Main Analysis MR	-0.0113322	-0.01382	-0.0090252
QALYs per year	Multivariable Adjusted	-0.012195	-0.0129125	-0.0115319
Primary healthcare costs per year	Main Analysis MR	33.5472	25.4731	40.8866
Primary healthcare costs per year	Multivariable Adjusted	33.5819	31.1874	35.7532
Secondary healthcare costs per year	Main Analysis MR	35.2183	23.3768	46.4411
Secondary healthcare costs per year	Multivariable Adjusted	34.5257	30.6716	37.9528
Total healthcare costs per year	Main Analysis MR	68.8748	53.0179	83.5655
Total healthcare costs per year	Multivariable Adjusted	68.0714	63.2296	72.3664
QALY-costs per year (£10k per QALY)	Main Analysis MR	182.115	147.605	213.459
QALY-costs per year (£10k per QALY)	Multivariable Adjusted	190.028	179.667	199.184
QALY-costs per year (£20k per QALY)	Main Analysis MR	293.906	235.466	346.911
QALY-costs per year (£20k per QALY)	Multivariable Adjusted	311.837	295.166	327.303
QALY-costs per year (£30k per QALY)	Main Analysis MR	408.053	325.216	484.234
QALY-costs per year (£30k per QALY)	Multivariable Adjusted	433.851	410.168	455.928
QALY-costs are a representation of the combined effect of a unit increase in BMI on both QALYs (at a specified value) and healthcare costs: QALY-costs = effect of BMI on total healthcare costs - effect of BMI on QALYs*value, where value = £10k, £20k or £30k
