# Supplementary material for: Long-term cost-effectiveness of interventions for obesity: A mendelian randomisation study
Source: PLoS Med. 2021 Aug 27;18(8):e1003725. doi: 10.1371/journal.pmed.1003725 (PMC8437285; doi:10.1371/journal.pmed.1003725)
Supplement: S18 Table — (XLSX) [file pmed.1003725.s023.xlsx]

## Sheet: Sheet1
S18 Table: Results for Policy Analysis d: being overweight and obese in 2017 (total population)
Legend: Results for the estimation of the cost of being overweight (BMI > 25kg/m2) (total population of 21,742,497 people aged 40 to 69 years in England and Wales) using Mendelian randomization and multivariable adjusted estimates (Policy Analysis d). The median and 95% CIs are estimated from 10,000 simulations. CI = confidence interval, MR = Mendelian randomization, QALY = quality-adjusted life …
Outcome	Type	Median	Lower 95% CI	Upper 95% CI
QALYs per year	Main Analysis MR	-580494	-717690	-457907
QALYs per year	Multivariable Adjusted	-648752	-694717	-606283
Primary healthcare costs per year (£ billions)	Main Analysis MR	1.7	1.25009	2.10322
Primary healthcare costs per year (£ billions)	Multivariable Adjusted	1.73059	1.57313	1.87298
Secondary healthcare costs per year (£ billions)	Main Analysis MR	1.87493	1.25071	2.45408
Secondary healthcare costs per year (£ billions)	Multivariable Adjusted	1.81503	1.56862	2.03433
Total healthcare costs per year (£ billions)	Main Analysis MR	3.57606	2.74542	4.34152
Total healthcare costs per year (£ billions)	Multivariable Adjusted	3.54183	3.23143	3.81973
QALY-costs per year (£10k per QALY) (£ billions)	Main Analysis MR	9.38307	7.54205	11.0838
QALY-costs per year (£10k per QALY) (£ billions)	Multivariable Adjusted	10.0285	9.3778	10.6209
QALY-costs per year (£20k per QALY) (£ billions)	Main Analysis MR	15.1452	12.0335	18.0561
QALY-costs per year (£20k per QALY) (£ billions)	Multivariable Adjusted	16.5061	15.4343	17.5153
QALY-costs per year (£30k per QALY) (£ billions)	Main Analysis MR	20.9859	16.5195	25.1232
QALY-costs per year (£30k per QALY) (£ billions)	Multivariable Adjusted	22.9943	21.4951	24.4067
QALY-costs are a representation of the combined effect of a unit increase in BMI on both QALYs (at a specified value) and healthcare costs: QALY-costs = effect of BMI on total healthcare costs - effect of BMI on QALYs*value, where value = £10k, £20k or £30k
