# Supplementary material for: Long-term cost-effectiveness of interventions for obesity: A mendelian randomisation study
Source: PLoS Med. 2021 Aug 27;18(8):e1003725. doi: 10.1371/journal.pmed.1003725 (PMC8437285; doi:10.1371/journal.pmed.1003725)
Supplement: S19 Table — (XLSX) [file pmed.1003725.s024.xlsx]

## Sheet: Sheet1
S19 Table: Results for Policy Analysis d: being overweight and obese in 2017 (per person)
Legend: Results for the estimation of the cost of being overweight (BMI > 25kg/m2) (per person aged 40 to 69 years in England and Wales) using Mendelian randomization and multivariable adjusted estimates (Policy Analysis d). The median and 95% CIs are estimated from 10,000 simulations. CI = confidence interval, MR = Mendelian randomization, QALY = quality-adjusted life year. Results for QALYs are…
Outcome	Type	Median	Lower 95% CI	Upper 95% CI
QALYs per year	Main Analysis MR	-0.0372945	-0.0461088	-0.0294187
QALYs per year	Multivariable Adjusted	-0.0416798	-0.0446329	-0.0389513
Primary healthcare costs per year	Main Analysis MR	109.218	80.3137	135.124
Primary healthcare costs per year	Multivariable Adjusted	111.184	101.067	120.332
Secondary healthcare costs per year	Main Analysis MR	120.457	80.3531	157.665
Secondary healthcare costs per year	Multivariable Adjusted	116.609	100.778	130.698
Total healthcare costs per year	Main Analysis MR	229.748	176.383	278.926
Total healthcare costs per year	Multivariable Adjusted	227.549	207.607	245.403
QALY-costs per year (£10k per QALY)	Main Analysis MR	602.826	484.547	712.091
QALY-costs per year (£10k per QALY)	Multivariable Adjusted	644.29	602.487	682.35
QALY-costs per year (£20k per QALY)	Main Analysis MR	973.023	773.109	1160.03
QALY-costs per year (£20k per QALY)	Multivariable Adjusted	1060.45	991.596	1125.29
QALY-costs per year (£30k per QALY)	Main Analysis MR	1348.26	1061.31	1614.07
QALY-costs per year (£30k per QALY)	Multivariable Adjusted	1477.29	1380.98	1568.04
QALY-costs are a representation of the combined effect of a unit increase in BMI on both QALYs (at a specified value) and healthcare costs: QALY-costs = effect of BMI on total healthcare costs - effect of BMI on QALYs*value, where value = £10k, £20k or £30k
